# Supplementary material for: MAFB shapes human monocyte–derived macrophage response to SARS-CoV-2 and controls severe COVID-19 biomarker expression
Source: JCI Insight. 2023 Dec 22;8(24):e172862. doi: 10.1172/jci.insight.172862 (PMC10807725; doi:10.1172/jci.insight.172862)
Supplement: Supplemental tables 1-4 [file jciinsight-8-172862-s081.xlsx]

## Sheet: Table S1
	Supplementary Table S1. Oligonucleotides used for RT-PCR in the present study
	Gene name	Primers	Sequence 5'→ 3'
	MAFB	Forward	GCAGGTATAAACGCGTCC
		Reverse	TGAATGAGCTGCGTCTTCTC
	FOLR2	Forward	GAGAGAGGCCAACTCAGACAC
		Reverse	CCAGACCATGTCTTTCTGTCC
	IGF1	Forward	TGTGGAGACAGGGGCTTTTA
		Reverse	ATCCACGATGCCTGTCTGA
	HTR2B	Forward	TGCTGGAGGCTCAGAATAAGT
		Reverse	TTGCATGCCAGAGAGTTCC
	CD163L1	Forward	AGAACCCCTCCTTCTGGTTG
		Reverse	AGCACTTATTTTATCCAGTATCTTTGG
	CCL2	Forward	AGTCTCTGCCGCCCTTCT
		Reverse	GTGACTGGGGCATTGATTG
	STAB1	Forward	TGTGGCTATTGACGAGTGTGA
		Reverse	AAAGCCCAGCTTGCAGGT
	IL10	Forward	TCACTCATGGCTTTGTAGATGC
		Reverse	GTGGAGCAGGTGAAGAATGC
	CD163	Forward	GAAGATGCTGGCGTGACAT
		Reverse	GCTGCCTCCACCTCTAAGTC
	LGMN	Forward	GAACACCAATGATCTGGAGGA
		Reverse	GGAGACGATCTTACGCACTGA
	MARCKS	Forward	GGTGCCCAGTTCTCCAAG
		Reverse	TTTACCTTCACGTGGCCATT
	ADGRE1	Forward	TGCAGCTGTCAAGTTGGATT
		Reverse	TGCACATTCATCCACGTATT
	CMKLR1	Forward	CTTGATGGGAGGCGTGAC
		Reverse	ACCGTAACTGATGGAAGTGTTG
	MS4A6A	Forward	CGGACTGCTATACAGCCAAAG
		Reverse	TCCAGCAGAGTGCAAATCAG
	CXCL2	Forward	CGCCCATGGTTAAGAAAATC
		Reverse	AGGAACAGCCACCAATAAGC
	F13A1	Forward	CCTTCCTGTTGGATTTGGAG
		Reverse	GGCCACACCGATACATGC
	CCL8	Forward	TTCTTTGCCTGCTGCTCATA
		Reverse	GCAGGTGACTGGAGCCTTAT
	CCL18	Forward	ATGGCCCTCTGCTCCTGT
		Reverse	AATCTGCCAGGAGGTATAGACG
	SPP1	Forward	GCTTGGTTGTCAGCAGCA
		Reverse	TGCAATTCTCATGGTAGTGAGTTT
	OLFML2B	Forward	AGACAGCCAGGACTTGAAGC
		Reverse	TCAGGAGATCCAGGCCATAG
	TBP	Forward	AGCCACATCGCTCAGACAC
		Reverse	GCCAATACGACCAAATCC
	HPRT1	Forward	CGGCTGTTTAACTTCGCTTC
		Reverse	CACACGCCAAGAAACAGTGA
	GAPDH	Forward	TGACCTTGATTTATTTTGCATACC
		Reverse	CGAGCAAGACGTTCAGTCCT
	RPLP0	Forward	TCTACAACCCTGAAGTGCTTGAT
		Reverse	CAATCTGCAGACAGACACTGG

## Sheet: Table S2
		Supplementary Table S2. Transcriptional datasets used in the present study
	Reference	Grant et al Nature 590:635, 2021						Liao et al Nat Med 26:842, 2020				Wendisch et al Cell 184:6243, 2021						González-Domínguez et al J Immunol 196:1327, 2016		This manuscript		This manuscript	Cuevas et al J Innate Immun 14:243, 2022		Laurent et al Sci Immunol 7:eadd4906, 2022	https://classic.wikipathways.org/index.php?title=Pathway:WP3624&oldid=122572	Blanco-Melo et al Cell 181:1036, 2020	Shaath et al Cells 9:2374, 2020			Xu et al Cell Discovery 6:73, 2020		Melms et al Nature 595:114, 2021
	Repository	GSE155249						GSE145926				EGAS00001005634						GSE68061		GSE155719		GSE185872	GSE181250	GSE180897	GSE145926; https://www.gsea-msigdb.org/gsea/msigdb/cards/BLANCO_MELO_COVID19_SARS_COV_2_POS_PATIENT_LUNG_TISSUE_UP	https://www.gsea-msigdb.org/gsea/msigdb/cards/WP_LUNG_FIBROSIS	GSE147507
	Name	MoAM1	MoAM2	MoAM3	MoAM4	TRAM1	TRAM2	FCN1+ MØ	FCN1lo SPP1+ MØ	SPP1+ MØ	FABP4+ MØ	Monocytes	Monocyte/MØ	CD163+/LGMN+ MØ	AMØ1	AMØ2	Proliferating MØ	M-MØ-specific	GM-MØ-specific	MAFB-dependent	MAFB-inhibited	Upregulated CHIR-M-MØ	IL-10-dependent	STAT3-dependent	FIBROSIS GENESET PDC	LUNG FIBROSIS GENESET	COVID LUNG TISSUE UP	Severe BALF > Mild BALF	Severe BALF > Healthy BALF	Mild BALF > Healthy BALF	Severe BALF > Mild BALF	Severe BALF < Mild BALF	MDM COVID19 > Control	MDM COVID19 < Control	Transitional MDM COVID19 > Control	Transitional MDM COVID19 < Control	Alveolar Macs COVID19 > Control	Alveolar Macs COVID19 < Control
	Genes	ACSL1	ACSL1	ABCA1	AGTRAP	ABCG1	ABCG1	S100A12	AC015912.3	A2M	AC020656.1	AC245128.3	ACSL4	A2M	ABCC3	AC026369.3	AC084033.3	ABLIM2	ABCA6	A2M	AATBC	ABCB5	ABCC4	ADAMTS4	ACVR1B	ATP11A	ACOD1	ACTB	ACTB	ALDOA	AAED1	ABCG1	ABCA1	ABHD15-AS1	ABCA1	AC009093.2	ABCA1	AAK1
		ANKRD22	ADAP2	ABHD12	AIF1	ABHD5	ACOT2	S100A8	ANKRD22	ABCA1	AC026369.3	ACTB	ACTR2	ABCA1	ABCG1	ACO1	ACAT2	ABLIM3	ACTA2	AATK	ABCC3	ABHD3	ABHD17C	ADGRE2	ACVR2A	BMP7	ADGRE1	B2M	ACTG1	ATP6V0C	ABL2	ABHD5	ABHD3	AC087286.2	ADAM9	AC087286.2	ABHD3	ABCG1
		ANXA5	AIF1	ACP2	ANXA2	AC026369.3	ACP5	APOBEC3A	ANPEP	ACP2	ACP5	ACTG1	AIF1	ABCC5	ABCG2	ACOT7	ACOT7	ADA	ADAM12	ABCC5	ABCE1	ABLIM3	ADAM23	ANKRD22	AKT3	CALCA	ALOX5AP	BCL2A1	APOBEC3A	C1QC	AC007952.4	ABI3	ACSL1	ADAM17	ASPH	ACSL3	ACP5	ABHD5
		APOBEC3A	ANKRD22	ADAP2	ANXA5	ACOT2	ACSL1	IL1RN	ATP6V0C	ADAM8	ALDH2	ADAM19	ALCAM	ACP2	ABHD5	ADTRP	ACTL6A	ADORA3	AK3L2	ABCD4	ABCG1	ADAM8	ALDH18A1	AVIL	ATF4	CCL11	ANKRD22	C15orf48	ATP6V0C	CXCL10	AC015912.3	AC020656.1	ACSL4	ADAMTSL4-AS1	CLIP4	ADAMTSL4-AS1	ACSL3	ABHD15-AS1
		AQP9	ANXA5	AIF1	AP2S1	ACP5	ACTN1	S100A9	ATP6V1G1	ANXA4	ALOX5	AIF1	ANKRD22	ADA2	ABHD14A	AKR1C2	ACYP1	AHRR	ALDH1A2	ABHD3	ABHD2	ADM	ANKRD22	BATF	BCL2	CCL2	APBB1IP	CCL2	BCL2A1	HBB	AC098613.1	AC026369.3	ADAM9	AHR	DMXL2	ADGRE5	ACTB	ABL2
		ATF3	APOBEC3A	ANXA2	APLP2	ADAMTSL4	ADTRP	CCL3L1	BAG3	ARL4C	ALOX5AP	AL034397.3	APP	ADAM9	AC011899.2	AKR1C3	ALDH7A1	AIG1	ALOX5AP	ABHD12	ABHD5	ADORA3	ANKS1A	BATF3	BRAF	CCL3	APOBEC3A	CCL3	C15orf48	HLA-DQA2	AC147651.4	ACO1	ADAMTS2	AKAP9	EIF4G3	AKAP13	ACTG1	AC008569.1
		ATF5	ATF5	ANXA5	APOBEC3A	AGPAT2	AGRP	TNFSF10	BCL2A1	ATOX1	APOC1	APOBEC3A	APRT	ADAMDEC1	AC026369.3	ALDH1A1	AMOTL1	ALK	ANKRD38	ABL1	ACO1	ADTRP	ARAP1	BCL6	CACNA1A	CCL4	AQP9	CCL3L1	CALM1	IFI6	AC245014.3	ACOT2	AGFG1	AKAP13	FMNL2	ALOX5	ADAM9	AC009093.2
		ATOX1	ATG3	AP1B1	AQP9	AGRP	AKR1B1	CXCL11	C15orf48	ATP2A2	APOC2	ARHGDIB	AQP9	ADAP2	ACACB	ALOX5	ANAPC11	ARL4C	ANKRD47	ABLIM3	ACP5	AGPAT4	ARHGAP12	C1R	CASP3	CCL5	ARRB2	CCL4	CCL2	IFI27	ACOT9	ACP5	APLP2	AKT3	HSP90AA1	AOAH	ADAM10	AC011586.2
		ATP2B1	ATOX1	AP2A2	ARHGAP18	AKR1B1	ALAS1	CXCL10	CALHM6	ATP6V0C	APOE	ASGR2	ARPC5	ADM	ACO1	AMOTL1	ANKRD9	ASGR2	AQP3	ABTB1	ACTN1	AHCYL2	ARNT2	CABLES2	CCL2	CCN2	ARSL	CCL4L2	CCL3	IFI30	ACSL1	ADAMTSL4	ARID5B	AL035446.2	KCNMA1	AP003086.1	ADAMTS2	AC012358.3
		ATP6V1B2	BAX	AP2M1	ARPC3	AKR1C3	ALDH1A1	FCN1	CALM1	B3GNT2	ATP1B1	BACH1	ATP6V0D1	ADORA3	ACOT2	ANOS1	ANLN	ATHL1	AR	ACE	ADAMTSL4	ALOXE3	BATF3	CASP5	CCL3	CCR2	ATP7B	CCL7	CCL3L1	IFIT1	ACTB	ADTRP	ARL8B	AL356124.1	MALAT1	ARHGAP24	AGAP3	AC015923.1
		ATP6V1F	BCL2A1	AP2S1	ASGR1	ALDH1A1	ALDH2	ISG20	CCL2	BASP1	C1QA	C3AR1	ATP6V1G1	AHNAK	ACOT4	AOC3	ANP32B	C1QC	BHLHB3	ACP2	ADGRE5	ANGPTL4	BCL6	CD93	CCL5	CCR3	BASP1	CCL8	CCL4	IFIT2	ACTG1	AGRP	ASAH1	ANKS1A	NEAT1	ARHGAP26	ANO6	AC020656.1
		ATP6V1G1	BLVRA	APLP2	ATOX1	ALDH2	ALOX5	CCL4L2	CCL3	C1orf54	C1QB	CCDC69	BASP1	AMDHD2	ACP5	AQP3	ANP32E	C2	C10orf10	ACSL1	ADO	ANKRD29	BMF	CDC42BPG	CCND1	CEBPB	BCL2A1	CTSL	CCL4L2	IFIT3	ADAM9	AKAP9	ASPH	ANXA1	NPL	ATP1B3	AP2A2	AC020916.1
		BACH1	BLVRB	APOC1	ATP5F1E	ALDOA	ALOX5AP	IDO1	CCL3L1	C1QC	CALM2	CCR2	CALM1	AP1B1	ACVRL1	ARHGAP6	APOLD1	C2orf32	C19orf59	ACSL4	AGO1	AP2M1	BMP6	CDKN1A	CD40	CMA1	BCL2L14	CXCL8	CCL7	IFITM1	ADGRE5	AKR1B1	ATP1B3	AOAH	PSAP	ATP2B1	APLP2	AC023424.3
		BCL2A1	BRI3	APOE	ATP6V0B	ALOX5	ANXA2	ISG15	CCL4	CALR	CD9	CD14	CCL2	AP2A2	ADTRP	ARHGEF35	ARHGAP11A	C2orf55	C1RL	ACTG1	AGO4	APPL2	C1orf109	CHI3L2	CDKN1B	CSF2	C19orf84	DUSP1	CCL8	IFITM3	ADM	AL133415.1	ATP6V0A1	AP2A2	SDCBP	ATP8B4	APOC1	AC053513.1
		BCL3	BST2	ARHGAP18	ATP6V0C	ALOX5AP	ANXA5	RSAD2	CCL4L2	CCL18	CD52	CD55	CCR2	APOE	AGRP	ATP1B1	ASF1B	C5orf29	C1S	ADA	AGPAT5	ARG2	C1QL2	CISH	CEBPB	CSF3	C3AR1	EIF1	CCR1	IRF7	AGFG1	AL138963.3	ATP11A	AP003086.1	SNTB1	B4GALT1	APOE	AC066613.2
		BRI3	C1orf162	ASAH1	ATP6V0D1	AMIGO2	APIP	IFITM2	CCL7	CD68	CES1	CD93	CCR5	ARL4C	AKAP5	ATP10A	ASPM	C6orf85	C7orf29	ADAM9	AGTRAP	ARL4C	C1R	CLIP1	COL1A1	CXCL2	C6	FCER1G	CLIC1	ISG15	AHNAK	ALAS1	ATP13A3	ARHGAP18	TPST1	BCL2	APOL6	AC073332.1
		C1orf122	C3AR1	ATOX1	ATP6V1F	APOC1	APOC1	CCL4	CCL8	CD72	CFD	CD300E	CD44	ASAH1	AKR1C3	AXL	ASRGL1	C10orf116	C9orf52	ADAP2	AKR1C3	ARNT2	CASP5	CNN2	CREB3	CXCL8	CA1	FOS	CTSL	LY6E	AL445524.1	ALDH1A1	BMPR2	ARHGAP24		CAMK1D	APP	AC074032.1
		C3AR1	C15orf48	ATP5F1E	BCL2A1	APOE	APOE	IFIT2	CD163	CD84	COX7C	CDA	CD93	ASPH	AL035446.1	B3GNT7	ATAD2	C13orf31	C9orf57	ADCY1	ALDH2	ASIP	CCDC86	DDX23	CREB5	CYSLTR2	CACNA1A	FTH1	CXCL8	MT-ATP8	ANKRD22	ALDH2	BRWD1	ATG7		CARMIL1	ARF1	AC079793.1
		C5AR1	CALHM6	ATP5PD	BLVRB	ASAH1	ARRDC4	DUSP6	CD300E	CD163	CRIP1	CEBPD	CD300E	ATP2A2	AL365361.1	BHLHE41	ATAD5	C20orf26	CA12	ADGRE1	ALDH3A2	ATOX1	CCM2L	DENND2D	CREBBP	DPP9	CALHM6	H3F3A	CXCL10	MT-CO2	ANKRD28	ALDH3A2	C9orf72	ATP2B1		CCNH	ARHGAP21	AC080162.1
		C15orf48	CALM3	ATP6V0B	BRI3	ATP1B1	ASAH1	NCF1	CTSB	CD276	CSTA	CFP	CEP170	ATP6V0A1	ALAS1	C1QB	AURKA	CACNA2D3	CAMP	ADI1	ALG3	ATP13A2	CD93	DEPP1	CTNNB1	DSP	CARD16	H3F3B	DDX60L	MT-CYB	ANPEP	ALOX5	CAMK2D	BNC2		CD74	ARHGAP22	AC087286.2
		CCL2	CASP4	ATP6V1F	C1orf162	BCAP31	ATP1B1	GBP1	CTSL	CREG1	EIF3E	CKAP4	CLEC5A	ATP6V1B2	ALDH1A1	C1QC	AURKB	CADM1	CAPN11	ADIPOR1	ALOX5AP	AUTS2	CD180	DTX1	CXCL8	EDN1	CARD17P	HLA-B	DUSP1	MT-ND1	ANXA1	ALOX5AP	CCDC93	CAMK1D		CELF2	ARID5B	AC090796.1
		CCL3	CBR1	BAX	C4orf48	BHLHE41	ATP6AP1	WARS	CXCL8	CREM	FABP4	CLU	CLEC10A	ATP6V1C1	ALDH2	CARD16	BARD1	CCL2	CCDC102B	ADORA3	ALOX15B	B3GNT5	CDKN1A	DUSP1	EDN1	EGF	CASP5	HLA-C	DUSP6	MT-ND4L	ANXA2R	AMIGO2	CEMIP2	CARMIL1		CHSY1	ARPC1B	AC091646.1
		CCL3L1	CCL2	BLVRB	C15orf48	C1orf162	ATP6V0C	IFIT3	CXCL10	CTSB	FBP1	CORO1A	CLU	BASP1	ALOX5AP	CD52	BCL2L12	CCL4	CCL17	ADPGK	ANAPC1	B3GNT7	CEMIP	EFHD2	ELK1	ELMOD2	CCDC140	HLA-E	ELF1	MT-ND5	ANXA4	ANOS1	CERT1	CD74		CIITA	ARPC5	AC092691.1
		CCL4	CCL7	BMP2K	CALHM6	C1QA	AXL	NAMPT	DEFB1	CTSD	GCHFR	COTL1	CORO1A	BCAT1	AMIGO2	CD74	BIRC5	CCL8	CCL22	ADRB2	ANKRD13A	BATF2	CEPT1	ELL	EZH2	ELN	CCDC60	IER2	EPSTI1	MT-ND6	ANXA5	APEX1	CLASP1	CD163L1		COLEC12	ASAH1	AC092691.3
		CCL4L2	CCL8	BRI3	CALM1	C1QB	B2M	VCAN	DNAJA4	CTSL	HLA-DMA	CRISPLD2	CYBB	BLVRB	AMOTL1	CD81	BLM	CD28	CCND2	AHR	ANXA6	BEX3	CHI3L2	ELMSAN1	FLT1	FAM13A	CCL11	IER3	FOS	MT2A	AP1S2	APOC1	CLIP4	CELF2		CSF2RA	ASPH	AC096564.1
		CCL7	CCR1	C1orf162	CAPG	C1QC	BCAP31	SERPINB9	DNAJB1	CTSZ	HLA-DPA1	CSF3R	DDX5	BMP2K	ANOS1	CDC42BPB	BRCA1	CD38	CCR2	AIF1	AP5B1	BHLHE40	CLCA2	FAM20A	FNBP1	FGF1	CCL19	IFITM1	FPR1	MTRNR2L8	APOBEC3A	APOC2	CTNNA1	CHKA		DENND4A	ATP1B3	AC100849.1
		CCL8	CD14	C1QA	CCL2	C9orf16	BCL2A1	CCL3	DUSP1	DCXR	HLA-DPB1	DSE	DDX21	C3AR1	ANXA11	CENPV	BRCA2	CD93	CD1B	AIFM1	APEX1	BRCA2	CLMN	FAM129B	FTH1	FGF2	CCL4	IFITM2	GADD45B	MTRNR2L12	AQP9	APOE	CTSB	CNTRL		DST	ATP2A2	AC104958.1
		CCR1	CD63	C1QB	CCR1	CAT	BLVRA	IFIT1	DYNLT1	EMP1	HLA-DQA1	DUSP6	DNAJC8	C6orf62	AOC3	CES1	BTG3	CD163	CD1C	AKAP10	APOC1	BST2	CNN2	FCHSD2	FZD6	FGF7	CCL7	IFITM3	GAPDH	MX1	AREG	ARHGAP18	CTSD	CPM		ELMO1	ATP6AP1	AC116534.1
		CCRL2	CD84	C1QC	CD14	CCDC88A	BRI3	LILRA5	ELOC	FABP5	HLA-DQB1	EFHD2	DPYD	CADM1	APIP	CFD	BUB1	CD163L1	CD1E	AKAP11	APOE	BTBD19	COA7	FLVCR2	FZD7	GREM1	CCL8	IL1RN	GBP1	NME2	ARF6	ARHGDIB	CTSS	CSF2RA		ENTPD1	ATP6V0A1	ACACB
		CD14	CD163	CAPG	CD44	CD9	C1QA	H3F3B	EMP1	FAM20C	HLA-DRA	EGR1	DSE	CALM3	APOC1	CHDH	BUB1B	CD209	CD226	AKR1A1	ARFIP1	C1GALT1	COQ8A	FPGS	HIF1A	HGF	CD37	ISG15	GNG5	OAS1	ARID5B	ARL6IP4	DENND5A	CSGALNACT1		ENTPD1-AS1	ATP6V0B	ACER3
		CD44	CD300A	CCL2	CD63	CD52	C1QB	IFITM1	FKBP4	FNIP2	HLA-DRB1	EIF1	ELK3	CALU	APOE	CPE	BUB3	CD244	CD69	ALDH1A1	ARL4C	C1orf21	CTDSP2	FZD5	ICAM1	HMOX1	CD53	ISG20	H3F3B	OASL	ARL4A	ATP1B1	DIRC3	DISC1		ESYT2	ATP6V0C	ACO1
		CD48	CD300E	CCL18	CD68	CD68	C1QC	IFITM3	FNIP2	FPR3	HLA-DRB5	ELK3	EMP1	CANX	APOL4	CTSW	C1orf112	CFD	ChGn	ALDH9A1	ARL8B	C1QTNF5	DENND2D	GCKR	IKBKE	IGF1	CDA	KLF6	HERC5	PSMA6	ARL5B	ATP5IF1	DLEU2	DST		F13A1	ATP6V1A	ACSM3
		CD63	CDKN1A	CCR1	CD93	CD74	C3AR1	MX1	FOS	GALM	INHBA	FAU	EMP3	CCL2	AQP3	DNASE2B	C1QB	CFP	CHI3L2	ALDH16A1	ARRDC4	C1RL	DHRS13	HMOX1	IL1B	IL12B	CDHR5	MALAT1	HIF1A	RSAD2	ARL8A	ATP5MC3	DLG1	DTNA		FCHSD2	ATP6V1B2	ACYP2
		CD83	CEBPD	CD14	CD163	CD81	C5AR1	IRF7	GADD45B	GM2A	JAML	FCN1	FAM49B	CCL13	ARHGEF28	DOK2	C4orf46	CMKLR1	CLDN1	ALK	ASGR1	C1S	DPYSL2	HRH2	IL1R1	IL13	CEACAM1	MARCKS	HLA-B	TAOK1	ARL8B	ATRAID	DMXL2	ELF1		FGD4	ATP6V1C1	ADAM17
		CD300E	CFL1	CD36	CD300E	CD151	CAPG	ZFP36	GBP5	GNS	LDHB	FGL2	FCGR2B	CCR1	ATL1	DST	C9orf40	COL23A1	CLDN14	AMPD3	ATF3	C2	DUSP1	ICAM4	IL1R2	IL1B	CEACAM3	MT2A	HLA-C	TNFSF10	ARPC2	AXL	DOCK4	ELMO1		FOS	ATP13A3	ADAMTSL4-AS1
		CDKN1A	CLIC1	CD63	CEBPB	CDC42EP3	CARD16	SLC25A37	GNG5	GPNMB	LST1	FOS	FCN1	CCR5	ATP1B1	ECSCR	C19orf48	CRHBP	CLEC12A	ANKH	ATIC	C12orf76	ELL	KIF21B	IL1RN	IL4	CHI3L1	MX1	HLA-E	UBE2L6	ARPC4	AZI2	EEPD1	ENTPD1-AS1		FOXK2	B2M	ADGRE5
		CEBPB	CLTA	CD68	CEBPD	CEBPB	CCL18	PLEK	H3F3B	GPR137B	LTA4H	FPR1	GAS6	CD4	AVPI1	ENPP4	C21orf58	CRYBB1	CLIC3	ANKRD12	ATP1B1	CACNA2D3	ELMSAN1	LMNB1	IL18	IL5	CHI3L2	MX2	IER2		ASPH	BANF1	EIF4G3	EPB41L2		FOXN3	B4GALT5	AFDN
		CFL1	CLU	CD81	CFL1	CFD	CD9	GCH1	HIST1H2AC	GPR183	LYZ	FPR2	GNAQ	CD14	AXL	EPB41L4A	CALM2	CXCL2	CLU	ANKRD52	ATP5MC3	CAPN12	FAM20A	LRG1	IL36G	IL6	CLC	NAMPT	IER3		ATF5	BEX3	ELL2	F13A1		FTH1	BCAT1	AGFG1
		CFLAR	CMKLR1	CD84	CLEC5A	CITED2	CD63	HPSE	HMGA1	HAVCR2	MARCO	FYB1	GPR84	CD48	B3GNT7	EVL	CARHSP1	CXCL9	COBL	ANKS1A	ATP6V1A	CASK	FAM207A	LYPD5	IRAK2	MECP2	CLDN2	NEAT1	IFI6		ATP1A1	BEX4	EPSTI1	FCHSD2		GPRIN3	BMP2K	AGPAT4
		CHMP4B	CREG1	CD163	CLEC7A	CLEC12A	CD68	SAT1	HSP90AA1	HIF1A	MCEMP1	GAPDH	H2AFY	CD84	BACE1	FABP4	CBR3	CXCL10	CREG2	ANO6	ATP6V1B2	CCDC80	FAM234B	MAD2L2	IRAK3	MMP2	CLEC12B	NFKBIA	IFI16		ATP1B3	BHLHE41	ERBIN	FKBP5		HLA-DPB1	BRI3	AHI1
		CSTB	CTSB	CDKN1A	CLU	COMT	CD74	CCL8	HSP90AB1	HMOX1	MGST3	GAPT	H3F3B	CD163	BCAR3	FAM89A	CBX3	CXCL12	CRIP1	ANTXR1	BHLHE40	CCDC112	FCHSD2	2001-03-01	ITGA5	MMP9	CLEC4A	RNF213	IFI27		ATP2B1-AS1	BIRC3	ETNK1	FOXN3		HLA-DQB1	BRWD1	AHR
		CTSB	CTSD	CEBPD	COTL1	CST3	CD81	HES4	HSPA1A	HSP90B1	MRC1	GBP1	HMGB1	CD180	BHLHE41	FFAR4	CBX5	CYP2U1	CRLF1	ANXA1	BNIP3L	CCL2	FLVCR2	MICALL1	ITGA6	MT2A	CLEC4D	RSAD2	IFI30		ATP5F1E	BLOC1S2	FMNL2	FOXO1		HLA-DRB1	C1QA	AKAP13
		CTSL	CTSL	CHCHD10	COX5B	CSTA	CD83	MX2	HSPA1B	IFI27	MSR1	GCA	HNRNPA1	CDV3	BSG	FHL1	CCDC14	DDIT4L	CSF1	ANXA4	BRWD3	CCL3	FOXK1	MLLT1	ITGA7	MUC5B	CLEC4E	S100A8	IFI44		ATP6V0B	C1orf162	FNDC3A	FOXO3		IL1RAP	C1QC	AKIRIN2
		CXCL2	CXCL10	CLTC	COX8A	CTSZ	CD151	MAFB	HSPA6	IFI30	NDUFA11	GLIPR1	HNRNPA2B1	CHST13	C1QA	FTH1	CCDC18	DEPDC6	CSRP2	AP1B1	BST1	CCL5	FZD5	MLLT6	ITGAV	NFE2L2	CPLX2	S100A9	IFI44L		ATP6V0D1	C1QA	FNDC3B	FRMD4A		INPP5A	CALM1	AKT3
		CXCL3	CYBA	CMKLR1	CSF1R	CXCL16	CDC42EP3	CCL2	HSPA8	IQGAP2	NDUFA13	GMFG	HNRNPDL	CLTC	C1QB	GABARAPL1	CCDC34	DLL1	CX3CL1	AP2A2	BTG1	CCL8	GGCT	MLXIP	ITGAX	PARN	CRISP3	SAT1	IFIH1		ATP6V1B2	C1QB	FTL	FRMD4B		INPP5D	CALR	AL035446.2
		CXCL8	DEFB1	COMT	CST3	CYB5A	CDCP1	DDX58	HSPB1	KLF6	NDUFB1	H3F3A	IER3	CMKLR1	C1QC	GALNT12	CCHCR1	EBI2	CYP27B1	AP2M1	BZW1	CCL13	HAMP	NRXN2	ITGB7	PDGFA	CSF3R	SERPINB2	IFIT1		ATP6V1C1	C1QC	GK	GMDS-DT		IVNS1ABP	CALU	AL133415.1
		CXCL10	DEK	COX5B	CSTB	CYB5R3	CES1	CCR1	HSPE1	LAG3	NDUFB8	H3F3B	KCNJ15	CPM	C9orf16	GAPLINC	CCNA2	EDG1	CYP4F22	APH1A	BZW2	CCL18	HDAC7	NUDT16	ITGB8	PDGFB	CSTA	SH3BGRL3	IFIT2		ATP6V1D	C2orf74	GLUL	HCLS1		JARID2	CANX	AL136114.1
		CYBA	DNAJC15	COX7B	CTSA	CYP27A1	CFD	HERC5	HSPH1	LGMN	NUPR1	HCLS1	KCTD12	CREG1	CARS2	GLDN	CCNB1	EDNRB	DCLK2	APMAP	C5orf51	CCR1	HILPDA	ORAI2	JAK1	PLAU	CXCL10	SPP1	IFIT3		ATP6V1G1	C3	GNA13	HLA-DPB1		KDM4B	CAPG	AL138828.1
		CYSTM1	DRAP1	COX8A	CTSB	DECR1	COMT	FFAR2	IER3	LHFPL2	RBP4	HNRNPA2B1	LDLRAD3	CSF1R	CAT	GNG12	CCNB2	EGR1	DDEF2	APPL2	C9orf139	CCS	HMOX1	P2RY6	JUN	PTX3	CYP19A1	SRGN	IFITM1		ATP13A3	C7orf50	GPBP1	HLA-DRB1		LAPTM5	CCL18	AL157392.2
		DRAM1	DSE	CPM	CTSD	DOK2	CST3	NFKBIA	IFI6	LILRB4	RETN	HPSE	LIMS1	CTSB	CCL23	GPD1	CCNF	EGR3	DIRAS2	AQP9	C11orf21	CDKN1C	HRH2	PIK3R6	KLF9	RTEL1	CYP4F3	TIMP1	IFITM2		B3GNT2	C9orf16	GPD2	IMMP2L		LDLRAD4	CD36	AL356124.1
		DUSP1	DYNLT1	CREG1	CTSH	DST	CSTB	DEFB1	IFI27	LIMS1	RPL3	ICAM3	MBNL1	CTSD	CD9	GSN	CCP110	EMR1	DLC1	ARHGAP6	C20orf27	CDS1	HS3ST1	PMM2	MAP2K3	SERPINA1	DAPP1	TMSB10	IFITM3		B3GNT5	C20orf27	GRB2	IQGAP2		LINC00513	CD63	AL365295.1
		DUSP6	EFHD2	CSF1R	CTSL	DUSP1	CTSB	ATF5	IFI30	LMNA	RPL5	IER2	MERTK	CTSL	CD52	HCAR2	CDC6	F13A1	DSP	ARHGAP17	CA2	CDV3	HSPE1-MOB4	PPIF	MAPK11	SFTPA1	DDX60L	TYMP	IL1RN		B4GALT5	CAPG	HELZ	ITPR2		LINC01619	CD68	AL513327.1
		EFHD2	EMILIN2	CSTB	CTSS	EEF1A1	CTSC	C15orf48	IFITM1	MACF1	RPL7	IER3	METTL7B	CYB5R4	CD74	HILPDA	CDC20	FARP1	ECSM2	ARHGAP18	CAD	CEBPE	IER5L	PRR5	MMP1	SFTPA2	DNAAF1	ZFP36	IRF7		BAG3	CAT	HIF1A	ITSN1		LITAF	CD81	ALDH1A2
		EHD1	EMP3	CTSA	CYBA	ELOB	CTSD	FPR1	IFITM3	MARCKS	RPL10	IFITM2	MPEG1	CYBRD1	CD81	HLA-DPA1	CDC25B	FBLIM1	EDG6	ARHGAP25	CAMKK2	CES1	IMP4	PTPN2	MYC	SFTPC	DOCK8-AS1		ISG15		BASP1	CBWD1	HIF1A-AS3	KANSL1		LRRFIP1	CD84	ALDH2
		EMILIN2	EPSTI1	CTSB	CYBB	FABP4	CTSL	GBP5	IL4I1	MFSD1	RPL10A	IFITM3	MT-ND1	CYFIP1	CDC42BPB	HLA-DQA1	CDC45	FBLN5	EGLN3	ARHGAP26	CARNMT1	CFAP61	KIF21B	PYGM	MYL12A	SKIL	DOK3		ISG20		BAZ1A	CCDC85B	IFNAR2	KIF1B		MALT1	CD163	ALOX5
		EMP1	FCER1G	CTSC	DUSP6	FABP5	CTSS	GBP4	IRF1	MGLL	RPL13A	IFNGR2	NEAT1	CYTH4	CDCP1	HLA-DRA	CDCA2	FCGBP	ELOVL7	ARHGAP27	CASP7	CFB	KRI1	RALGDS	MYL12B	SMAD7	EIF2AK2		JUNB		BCAP31	CCDC88A	IGF2R	KLF6		MAML3	CEBPB	ALPK1
		EMP3	FCGR1A	CTSD	EFHD2	FAM89A	CTSZ	IER2	ISG15	MMP14	RPL15	IRF1	NHP2	DAB2	CEACAM21	HLA-DRB1	CDCA3	FOLR2	ENTHD1	ARHGAP35	CCDC57	CHIC1	LENG9	RASSF2	NCF1	SPP1	EPSTI1		KLF6		BCAT1	CCR7	KIF13A	KLF7		MAN1A1	CEMIP2	ALPK3
		EPSTI1	FCGR2A	CTSL	EMP3	FBP1	CXCL16	CLU	JUN	MMP19	RPL17	IRF2BP2	NME1	DNPH1	CENPV	HPGD	CDCA5	FOSB	ETNK2	ARHGDIB	CCL22	CHPT1	LIMK2	RGS16	NCF2	STN1	EVI2B		LCP2		BCL2A1	CD4	KYNU	LDLRAD4		MAP2K1	CFL1	AMBRA1
		ETS2	FCGR3A	CTSS	ENO1	FCGRT	CYB5A	CD300E	JUNB	MPP1	RPL21	ITGB2	OLFML2B	DOCK4	CES1	IDS	CDCA7L	FPR1	FA2H	ARHGEF12	CCN3	CHST13	LMNB1	RND1	NFKB1	TERT	F5		LITAF		BCL6	CD9	LDLRAD3	MAN1A1		MB21D2	CHST11	ANKRD28
		FCER1G	FCN1	CTSZ	EPSTI1	FDFT1	CYB5R3	IL1R2	KLF6	MS4A4A	RPL23	JUNB	PIM1	DYSF	CFD	IL17RB	CDCA8	FUCA1	FAIM2	ARID4A	CCND1	CLEC4A	LOC101928422	SBNO2	NFKB2	TGFA	FCER1G		LY6E		BHLHE40	CD37	LRP1	MB21D2		MCL1	CLASP1	ANKS1A
		FCN1	FGL2	CYBA	FBP1	FFAR4	CYP27A1	BCL2A1	LAP3	MTRNR2L12	RPL23A	LCP1	PTMA	ECM1	CHCHD10	INHBA	CDK1	GADD45B	FAM124A	ARL6IP1	CCND3	CLEC4G	LOXL2	SEMA4B	NFKBIA	TGFB1	FDCSP		LYN		BRI3	CD52	MACF1	MEF2C		MEF2C	CLK1	ANO5
		FGR	FKBP15	CYBB	FCER1G	FHL1	DAB2	FOS	LILRB4	NME2	RPL26	LILRA1	PTPRE	EDNRB	CHDH	ISCU	CDK2	GAL3ST4	FAM135B	ARMC9	CCNG1	CLTA	LRRC25	SEMA6B	NFKBIB	TIMP1	FFAR2		MAFB		C1orf122	CD68	MALAT1	MGAT5		MOB3B	CLMN	ANXA1
		FLOT1	FLOT1	CYFIP1	FCGR1A	FLNA	DEFB1	TYMP	LYN	NPC1	RPL27	LILRA2	RAP2B	EMP1	CHST12	ITM2B	CDK5RAP2	GALNT14	FANCE	ARMT1	CCR5AS	CMPK2	MAF	SIPA1	NFKBID	TNF	FPR1		MARCKS		C4orf3	CD74	MGAT1	MRC1		MRC1	CLTC	AP000331.1
		FNIP2	FNIP2	DAB2	FCGR2B	FOLR3	EDEM2	CALHM6	MAFB	NPC2	RPL27A	LILRA5	RBM3	ENPP2	CITED2	KMO	CDKN2C	GAMT	FBXL16	ARNT	CCRL2	CMTM8	2001-03-01	SLA	NFKBIE		FYB1		MT-ATP8		C5AR1	CD81	MLLT10	MS4A4A		MT-ATP6	CMTM6	AP002336.2
		FPR3	FPR1	DMXL2	FCGR3A	FTH1	FABP4	SELL	MARCKS	NR1H3	RPL31	LILRB1	RNASE2	EPHB2	CLCN4	LGALS3BP	CDKN2D	GATM	FBXO15	ARRB2	CD1C	COL24A1	MCTP2	SLAMF1	NRAS		GAPT		MT-ND4L		C15orf48	CD300LF	MT-ATP6	MS4A4E		MT-ND1	CPM	AP002762.2
		FTH1	FYB1	EFHD2	FCN1	FTL	FABP5	KLF6	METTL7B	NRP2	RPL34	LILRB2	RPL8	ETV5	CLDN7	LPL	CDKN3	GFRA2	FBXO2	ATG4C	CD1D	CPEB2	MLXIP	SLC1A3	PDGFA		GBP5		MT-ND6		CACYBP	CD302	MT-CO1	MS4A6A		MT-ND2	CPVL	APBB2
		G0S2	GBP1	EMILIN2	FOS	GCHFR	FAM89A	RNF213	MT-ATP8	OLFML2B	RPL35	LRRK2	RPL9	F13A1	CLDN23	MACC1	CDT1	GHRL	FGD5	ATG7	CD22	CREM	NEK6	SLC25A6	PDGFB		GCH1		MT2A		CALHM6	CDC37	MT-CO2	MS4A7		MT-ND3	CSF1R	APIP
		GADD45B	GBP4	ENG	FPR1	GLDN	FBP1	TAGAP	MT-ND4L	PLA2G7	RPL36A	LST1	RPL14	FAM20A	COL8A2	MDK	CENPA	GIMAP5	FLT1	ATOX1	CD44	CRYBB1	NOL4L	SLCO4A1	PIK3CB		GPR141		MTRNR2L12		CALM1	CDC42EP3	MT-CO3	NHSL1		MT-ND4	CSTB	ARHGAP6
		GBP1	GBP5	F13A1	FYB1	GLIPR2	FCER1G	PTPRE	MT2A	PLD3	RPL37A	LYZ	RPL23	FAM20C	COLEC12	MLPH	CENPE	GLT25D2	GALNT12	ATP2B1	CD55	CST7	NRXN2	SMAD7	PIK3R5		GPR84		MX1		CALM3	CEP350	MT-CYB	OSBPL3		MT-ND6	CTSB	ARHGAP10
		GCH1	GCH1	FAM20A	GABARAP	GLRX	FCGR1A	ACTB	MTRNR2L12	PLTP	RPL38	MARCKSL1	RPL27	FAM198B	COMT	MME	CENPF	GLYATL1	GJB2	ATP6V0D2	CD58	CTSL	NXT1	SMARCA1	PRKAG2		GPX2		MX2		CAPN2	CES1	MT-ND3	PACSIN2		NAMPT	CTSC	ARHGAP32
		GK	GIMAP4	FCER1G	GLIPR2	GPD1	FCGR3A	SGK1	MX1	PMP22	RPLP2	MCL1	RPL35	FCHO2	CORO2A	MSR1	CENPH	GNG2	GLT8D4	ATP6V1C1	CD72	CXCR4	PDGFA	SNAI1	PRKCE		GTSF1		MYL12A		CAPZA1	CFD	MT-ND4	PDE3B		NFKB1	CTSD	ARHGEF3
		GPR84	GIMAP7	FCGR2A	GLUL	GPNMB	FCGRT	SRGN	NFKBIA	RALA	RPS2	MNDA	RPL36	FEM1B	CPE	MYL12A	CENPJ	GPR155	GPR124	ATP8A1	CD164	CYP1B1	PDPN	SPATA13	PTEN		H2BC21		NAMPT		CARD19	CIB1	NEAT1	PDGFC		OLR1	CTSL	ARHGEF28
		GSTO1	GLUL	FCGR3A	GNG5	GPX4	FN1	ANXA2R	NINJ1	RAP2B	RPS4X	MXD1	RPL38	FMN1	CPM	MYO6	CENPK	GPRC5B	GPR30	ATP8B4	CD300LF	CYSTM1	PIK3R6	STAT3	RALA		H2BC4		NAPA		CBWD2	CIRBP	NFAT5	PEAK1		PABPC1	CTSS	ARMC8
		H3F3B	GNG5	FCGRT	GPX4	GRINA	FTH1	SOCS1	NME2	RGS1	RPS5	NAMPT	RPL41	FNIP2	CRIP1	NEIL2	CENPL	GSDM1	HES2	ATP11A	CDA	DDIT4	POU2F2	STRIP2	RAP1B		HAMP		NEAT1		CCL2	CITED2	NPL	PELI1		PDE3B	CTSZ	ARRDC4
		HCK	GRB2	FOLR2	GRB2	GRN	FTL	VAMP5	PHLDA2	RNASE1	RPS6	NCF1	RPLP2	FOLR2	CTSC	NMB	CENPM	HES1	HPGD	ATP13A2	CDV3	DDX60	PPIF	SYDE1	RELA		HBA1		NFKBIA		CCL3	CLEC2D	NUMB	PHF20		PDGFC	CXCL16	ARSG
		HIF1A	GSTO1	FOS	GRINA	GSN	GAA	CCRL2	PIM1	RNASE6	RPS10	NEAT1	RPS8	FPR3	CXCL16	NUPR1	CENPN	HEY1	HSD11B1	ATRN	CEBPB	DDX60L	PRR5	TFRC	RELB		HERC5		NINJ1		CCL3L1	CNBP	P4HA1	PRKN		PELI1	CYB5R4	ASAP1
		ICAM1	H1F0	FPR3	GRN	GSTP1	GCHFR	SERPINB1	PPP1R15A	RNF130	RPS11	NFKBIA	RPS26	FRMD4B	CYB5A	OPN3	CENPP	HGF	INHBA	B3GNT2	CES1	DEF6	RALGDS	THBD	RELIL1A		HESX1		OAS1		CCL4	COMMD6	PCNX1	PRPF38B		PFKFB3	DDX3X	ASH1L
		IER3	H3F3B	FTL	GSTO1	GYPC	GLIPR2	LCP2	PSMB9	SDC2	RPS14	NUMB	RPS28	FYB1	CYB5R3	PARAL1	CENPS	HPSE	KRT6L	B3GNT7	CLEC4D	DENND2A	RASGRP2	TLR8	RHOF		HLA-J		OAS2		CCL4L2	COMMD9	PDE4B	PSME4		PHACTR1	DENND1A	ATP2B1
		IFI6	HAVCR2	FYB1	H2AFJ	H2AFZ	GLRX	LILRB2	RGL1	SDC3	RPS15A	PLAC8	RPS29	FZD2	CYP27A1	PCOLCE2	CENPU	HS3ST1	LAMP3	BASP1	CLEC4E	DSC2	RASSF2	TMEM54	RHOG		HS3ST3A1		OAS3		CCL7	COMT	PDE7A	PTPRM		PHF20	DICER1	ATP2C1
		IFI27	HMOX1	GAL3ST4	HCK	HDDC2	GLUL	CD69	RSAD2	SDS	RPS17	PLP2	S100A8	GAL3ST4	DCSTAMP	PDLIM1	CENPW	HS3ST2	MFAP4	BBS5	CLEC5A	DYRK3	RASSF4	TNFRSF1B	RHOH		HSH2D		OASL		CCL8	COX7C	PDS5B	RAB31		PID1	DIRC3	ATP6AP1L
		IFI30	HRH2	GLMP	HSBP1	HEXB	GM2A	MT2A	S100A10	SDSL	RPS18	POU2F2	S100A12	GALM	DDIAS	PEBP1	CENPX	HTR2B	MMP12	BHLHE41	CLEC12A	ELL2	RELT	TPM1	RHOU		IFI44L		PARP14		CCL13	COX14	PHACTR2	RASAL2		PIK3R5	DMXL2	ATP8B1
		IFITM1	HS3ST1	GLUL	IFI27	HLA-DMA	GNPTG	HIF1A	SAT1	SEMA4A	RPS19	PRELID1	SAMHD1	GAS6	DHCR24	PHLDA3	CEP44	IER3	MYO15A	BLNK	CLMN	ENC1	RGS16	VAV1	RIPK1		IFI6		PLEK		CCL18	CPED1	PHF21A	RASSF4		PPARD	DNAJB6	ATP9B
		IFITM3	HSBP1	GNAI2	IFI30	HLA-DPA1	GPCPD1	TIMP1	SERPINH1	SGK1	RPS20	PTPRC	SERBP1	GAS7	DIXDC1	PILRA	CEP55	IGF1	NANOS1	BLOC1S2	CLUH	ENG	RRS1	XPO5	RND1		IFIT1		PLSCR1		CCNL1	CRTAP	PHKB	RBM25		PRKCA	DNAJC5	ATP10A
		IFNGR2	IFI6	GNS	IFITM2	HLA-DPB1	GPNMB	TNFSF13B	SGK1	SLC16A10	RPS25	PTPRE	SET	GLMP	DLC1	PLA2G16	CEP57	IGFBP4	NDP	BLVRA	CMTM3	ENPP2	RUBCNL		SERPINE1		IFIT2		PPP1R15A		CCR1	CST3	PLAUR	RBM47		PTK2B	DOCK4	ATP11B
		IGSF6	IFI16	GPNMB	IFITM3	HLA-DQA1	GRINA	LMNB1	SLC39A8	SMIM3	RPS27	RIPOR2	SFPQ	GM2A	DNAAF4	PNPLA6	CEP57L1	IL10	NDRG2	BLVRB	CMTM6	ENPP4	SEMA4B		SMAD3		IFIT3		PSMB9		CCR5	CSTA	PLCG2	ROCK1		PTPN1	DOCK5	AXL
		IL1B	IFI27	GRB2	IFNGR2	HLA-DQB1	GRN	ACSL1	SOD2	SMPDL3A	RPS27A	RNASE2	SH3BGRL3	GNB4	DTX4	PPIC	CEP78	IL18BP	NEDD9	BST2	CNIH3	EPAS1	SEMA6B		SNAI1		IFITM1		RNF213		CCRL2	CTSC	PLXNC1	SFMBT2		PTPRE	DYSF	AZI2
		IL1RN	IFI35	GRN	IGSF6	HLA-DRA	GYPC	CCL7	SPP1	SOAT1	RPS29	RPS9	SNRPD1	GNPDA1	ECH1	PROS1	CEP128	INPP4B	NFE2	BTN2A2	COL8A2	EPSTI1	SEPHS2		SOD2		IFITM2		RSAD2		CD14	CTSH	PPP1CB	SIPA1L1		R3HDM2	EEPD1	B3GNT5
		IL4I1	IFI44L	H1F0	ITGAM	HLA-DRB1	HERC5	CYP1B1	SQSTM1	SOD2	S100A13	S100A4	SNRPD3	GNPTAB	ECHDC2	PTMS	CEP152	KCNJ5	NPR1	BTN3A3	COLEC12	ERV3-1	SH2B2		SOS1		IFITM3		S100A8		CD36	CTSW	PRKAG2	SLC8A1-AS1		RAB11A	EIF4A1	BBS9
		IRF7	IFIH1	H2AFJ	ITGB2	HLA-DRB5	HEXB	MXD1	STAT1	SPP1	SCD	S100A8	SNRPE	GNS	ECSCR	RASSF8	CEP295	KCNMB4	OLR1	C1orf21	COPZ1	ETS1	SIGLEC9		STAT3		IGSF6		SAT1		CD44	CXCL9	PRKCB	SLC9A9		RAB31	EIF4G3	BHLHE41
		ISG15	IFIT1	H2AFY	JUNB	HNMT	HLA-DMA	LILRB1	TAOK1	STAB1	SNHG25	S100A9	SNRPF	GPNMB	ENPP4	RBP4	CHAF1A	KLF12	OSTbeta	C1QA	COTL1	FAH	SLAMF1		SUCRN1		IL17C		SERPINB2		CD47	CXCL16	PSAP	SMAP2		RAPGEF1	ELL2	BTBD9
		ITGA5	IFIT2	HCST	KCTD12	HP	HLA-DMB	EPSTI1	TAP1	TAOK1	STMN1	S100A12	SPHK1	GPR34	ERP29	REEP5	CHEK1	LGI2	OVOL1	C1QB	COX10	FAM20A	SLC8A3		TCF7L2		IL1RN		SGK1		CD48	CYB5R3	PTBP2	SNX9		RASAL2	EPAS1	BTD
		ITGAX	IFIT3	HEXA	LAIR1	HPGD	HLA-DPA1	BAZ1A	TIMP1	TGFBI	TFRC	SAMSN1	SRSF3	GRAMD4	ESYT1	RHOB	CHTF18	LGMN	PCOLCE2	C1QC	CPM	FAM49A	SLC26A2		TFRC		IL27		SLC25A37		CD53	CYP27A1	PTBP3	SRGAP1		RBM39	EPSTI1	C17orf64
		JUNB	IFITM1	HEXB	LAP3	HSD17B11	HLA-DPB1	SMCHD1	TNFAIP3	TMEM176A	TMBIM4	SELL	SRSF7	GSDME	ETHE1	RND3	CIP2A	LILRB5	PDGFRB	C2	CPPED1	FCER2	SLCO4A1		TNFRSF1B		IL2RG		SMCHD1		CD55	CYSLTR1	QKI	SRGAP2		REL	ERBIN	CAMK1D
		KCNN4	IFITM2	HLA-DRB1	LAPTM5	HSPB1	HLA-DQA1	DUSP1	TNFSF13B	TMEM176B	TMSB4X	SERP1	STAB1	H2AFY	EVL	S100A6	CKAP2	LTC4S	PDLIM4	C3AR1	CRABP2	FCGR2A	SNX18		TNFRSF1B		ISG15		SQSTM1		CD63	DBNDD2	RAPGEF2	SRRM2		SAMSN1	ETS2	CARS2
		KDM6B	IFITM3	HLA-DRB5	LGALS1	INHBA	HLA-DQB1	ELF1	TXN	TPM4	TOMM7	SERPINB1	TIMP1	HAMP	FABP4	S100A13	CKAP2L	MAFB	PITX1	C5AR1	CREB5	FMN1	SPATA13		TRADD		KCNH7		SRGN		CD93	DDHD1	RASSF3	ST6GAL1		SCLT1	FAM20C	CCDC18
		KLF6	IFNGR2	HMOX1	LILRA2	LAMTOR1	HLA-DRA	JUNB	TYMP	TSPAN4	TSPO	SERPINB9	TLR2	HAVCR2	FAM89A	SCD	CKS1B	MARCKS	PODXL	C5AR2	CS	FMO5	STEAP3		TRAF6		KCNJ2		TAOK1		CD99	DDX46	RIN2	STARD13		SEC14L1	FAM49B	CCDC88A
		KYNU	IL1R2	IDH1	LILRB1	LGALS3	HLA-DRB1	RIN2	UBC	TTYH3	UBB	SKIL	TYMP	HELZ	FBP1	SELENOM	CKS2	MERTK	PPP1R13B	C6orf62	CSF1	FOSL2	STRIP2		TTN		KCNJ2-AS1		TAP1		CD163	DGLUCY	RNF149	SUSD6		SGK1	FAM91A1	CCDC91
		LACTB	IL4I1	IFI27	LILRB2	LGALS3BP	HLA-DRB5	NINJ1	UBE2L6	UGCG	UQCRB	SLC2A3	VCAN	HGF	FFAR4	2011-09-01	CLSPN	MPEG1	PROC	C12orf76	CSF3R	FUCA1	SYDE1		VEGFA		KLK10		TIMP1		CD164	DMAC1	RREB1	TANC2		SH3TC1	FAM120A	CCDC146
		LGALS1	IRF1	IFI27L2	LILRB4	LITAF	HNMT	CD48	VAMP5	ZFP36L1	VMO1	SLC25A37	VMP1	HIF1A	FGD5	SERPING1	COMMD4	MRO	PRRX2	CACNA2D3	CTNNB1	FZD3	TCAF2		WNT5A		KRT81		TNFAIP3		CD300E	DNASE2	SAMSN1	TBXAS1		SIPA1L1	FCGR2A	CCNH
		LGMN	IRF7	IFITM3	LRRC25	LMNA	IFI6	TPM4	ZFAND2A	ZNF638	VSIG4	SLC38A2	ZEB2	HM13	FHL1	SLC47A1	COQ2	MS4A6A	PRSS21	CADM1	CTPS1	G0S2	TFRC		WNT5B		LAMP3		TNFSF10		CDC42SE1	DOK2	SDCBP	TNFAIP2		SLC2A3	FCGR3A	CCNL1
		LHFPL2	ISG15	IGSF6	LST1	LPL	IFI30					SOD2		HMOX1	FIG4	SNX2	CRNDE	MTSS1	PTGDS	CALHM6	CTSH	GADD45B	TLR1				LCP1		TNFSF13B		CEBPB	DPEP2	SEPTIN9	TPK1		SLC8A1-AS1	FCHO2	CD5L
		LILRB1	ISG20	ITGAM	LYZ	LRP1	IFIT1					SP100		HS3ST1	FILIP1L	SPN	CTNNAL1	MYO7A	PTPRF	CALM3	CTTNBP2	GCSAM	TLR8				LCP2		TPM4		CEBPD	DST	SESTD1	TRAK1		SNX9	FMN1	CD58
		LILRB2	KCTD12	ITGB2	MAFB	LRPAP1	IFIT2					SRGN		IDH1	FN1	TBC1D4	DBF4	NISCH	QPCT	CALR	CXXC5	GLIS3	TM4SF1				LILRA5		TSC22D3		CFL1	ECH1	SLC2A3	UBE2E2		SRGAP1	FMNL1	CD74
		LILRB4	KLF6	ITM2B	MCEMP1	LST1	IFIT3					STK17B		IGFBP4	FTH1	TCEA3	DCK	NR1D1	RAB11FIP4	CAPN1	CYC1	GLUL	TMEM70				LILRA6		TYMP		CFP	ECHDC1	SLC11A1	VOPP1		SRGAP2	FNBP1	CD83
		LIMS1	LAIR1	ITPR2	MNDA	LTA4H	IGSF6					STXBP2		IL4I1	GABARAPL1	TFRC	DCTN3	NR4A1	RAP1GAP	CAPZA2	CYCS	GOLGA4	TNFRSF1B				LINC01093		UBE2L6		CHMP4B	EEF1A1	SLC16A10	WASF2		SRGN	FNIP2	CDC42BPB
		LITAF	LAP3	KCNMA1	MRC1	LYZ	INHBA					SUB1		IL6R	GALNT12	TLCD2	DDB2	NR4A2	RASL10A	CAPZB	CYP27A1	GOLGA6L4	TNFRSF8				LINC01366		VAMP5		CHORDC1	EIF3F	SNTB1	WDPCP		SRSF11	FPR3	CDK14
		LMNA	LAPTM5	KCTD12	MS4A6A	MARCO	ITM2B					TIMP1		IL10	GAPLINC	TMSB4X	DDX39A	OAF	RGNEF	CARD6	DCSTAMP	GOLGA8H	TPM1				LINC02582		XAF1		CHST15	EIF3G	ST8SIA4	WWOX		SSBP2	FRMD4B	CDK17
		LYN	LGALS1	KLF6	MYL6	MCEMP1	LAMP1					TLR2		IQGAP2	GATA3	TREM1	DEK	OLFML2B	SARDH	CAVIN1	DDX21	GPR35	TRIM27				LY96		ZFP36		CIR1	EIF4A2	TGFBI	ZBTB16		STK17B	FTH1	CDKAL1
		MAFB	LGALS9	LAIR1	NAIP	MGST3	LAMP2					TMEM167A		ITGA9	GCHFR	TSPAN3	DEPDC1	OLFML3	SERPINE1	CBLB	DENND3	GPR137B	TWNK				MAP2K6				CKAP4	ERH	TNRC6A	ZFHX3		SUSD6	FTL	CEP44
		MARCKS	LGMN	LAPTM5	NCF2	MLPH	LGALS3					TNFSF10		ITGB2	GLDN	TXNIP	DEPDC1B	P2RY6	SERPINI1	CBX1	DIAPH1	GZMB	UGCG				MARCKS				CLEC4E	ERP29	TPST1			SYTL3	FYB1	CHD7
		METRNL	LHFPL2	LGALS1	NEAT1	MME	LGALS3BP					TNFSF13B		ITSN1	GLRX	UNC5B	DHFR	P2RY8	SETBP1	CCDC152	DKC1	H1F0	URB2				METTL7B				CLEC5A	EVL	TRPC4AP			TANC2	GAS7	CHD9
		MIR3945HG	LILRA5	LGMN	NOP10	MS4A7	LIPA					TPT1		KCTD7	GPATCH11	VMO1	DIAPH3	PGA5	SLC1A2	CCDC170	DNAJC5B	HBEGF	WDR89				MIR3945HG				CLK1	FABP4	TRPM7			TET2	GK	CHRM3
		MMP19	LILRB1	LHFPL2	NPC2	MSR1	LPL					TYMP		KCTD12	GPRIN3	WWTR1	DLGAP5	PID1	SLC1A7	CCDC200	DOK3	HEBP1					MMP8				CLTA	FAM162A	TUT7			THBS1	GLS	CLEC7A
		MPP1	LILRB2	LILRB2	OAZ1	MT-CO1	LRPAP1					USP15		KIAA0930	GPX3		DNA2	PTGIR	SLC20A1	CCL2	DRAM1	HERC6					MX1				CLU	FAU	TXNIP			UBAC2	GLUL	CNST
		MT2A	LILRB3	LILRB4	PDXK	MT-CO2	LTA4H					VAMP5		KITLG	GSN		DNAJC1	PTGS2	SLC24A3	CCL4	DTL	HIF1A					MX2				CNIH4	FCGRT	TYMP			XYLT1	GNA12	CNTRL
		MX1	LILRB4	LIPA	PFN1	MT-CO3	LY6E					VCAN		L3MBTL4-AS1	GSTP1		DNAJC9	PTPRN2	SLC28A3	CCL5	EARS2	HIST1H1C					MXD1				CORO1A	FDFT1	VAV3			ZBTB16	GNA13	COLEC12
		MXD1	LY6E	LRP1	PLA2G7	MT-CYB	LY86					VSIR		LACC1	GYPC		DNMT1	RAB3IL1	SLC30A3	CCL7	EGR2	HIST1H2BK					NBN				COX8A	FFAR4	VMP1			ZFP36L1	GNAI2	COMMD1
		MYO1G	LYN	LY96	PLAUR	MT-ND1	LYZ					ZFP36		LAMP1	H2AFZ		DONSON	RGL1	SLC38A1	CCL8	ENO1	HIVEP2					NT5C3A				COX20	FGD2	VPS8				GNB4	CPB2-AS1
		NAMPT	MAFB	MAF	PLEK	MT-ND2	MARCO							LAPTM5	HADH		DSCC1	RNASE1	SOBP	CCL13	ERGIC1	HS3ST1					OAS1				CPD	FLOT2	VPS41				GNS	CPED1
		NBN	MARCKS	MAFB	PLXDC2	MT-ND3	MCEMP1							LGMN	HCAR2		DSN1	RNASE2	SORBS1	CCL18	ERLIN1	HSD17B14					OAS2				CREG1	FN1	WAC				GPNMB	CREB5
		NEAT1	MNDA	MARCKS	POMP	MT-ND4	MCOLN1							LHFPL2	HCAR3		DTYMK	RND3	SPN	CCP110	ETF1	HSF4					OAS3				CREM	FRMD4A	XPO1				GRN	CSF2RA
		NECTIN2	MPP1	MERTK	PSAP	MT-ND4L	MDK							LILRB2	HDDC2		DUT	SCAMP5	STAC	CD28	F3	ID3					OLR1				CSF2RB	FTL	ZCCHC2				H2AFY	CTNNB1
		NFE2L2	MS4A4A	MFSD1	PSMB3	MT-ND5	MGST3							LILRB4	HILPDA		E2F1	SDS	SYNJ2	CD36	F11R	IER3					P2RY13				CSF3R	GAA	ZDHHC20				H3F3A	CXCL3
		NFKB1	MS4A6A	MGAT1	PSMB9	MTPN	MIR3945HG							LILRB5	HLA-B		E2F8	SECTM1	SYTL1	CD38	FAM117B	IFI6					PADI2				CSTB	GAPLINC	ZMYM2				H3F3B	DDX5
		NFKB2	MT2A	MGLL	PSME2	NCF2	MLPH							LIMS1	HLA-C		ECT2	SELENBP1	TACSTD2	CD47	FAR2	IFI27					PLAC8				CTSA	GCC2					HDAC4	DDX58
		NFKBIA	MX1	MPP1	PTAFR	NQO2	MNDA							LIPA	HLA-DMA		EFCAB11	SEPP1	TCF7L2	CD59	FARSB	IFI44					PLEK				CTSB	GCHFR					HEXA	DDX60L
		NFKBIZ	MX2	MRC1	PTTG1IP	NUPR1	MRC1							LRRC25	HLA-DPA1		EMC9	SERPINB2	TDRD9	CD84	FBP1	IFI44L					PSTPIP2				CTSL	GGA2					HIF1A	DECR1
		NINJ1	NAGK	MS4A4A	PYCARD	OLR1	MS4A4A							MACF1	HLA-DPB1		ENY2	SGPP2	TEAD3	CD163	FCGBP	IFIT1					PTK2B				CXCL1	GLRX					HIF1A-AS3	DENND4A
		NPC2	NAIP	MS4A6A	RAB31	PCOLCE2	MS4A7							MAF	HLA-DQA1		ERH	SLC9A9	TIE1	CD163L1	FCGR2B	IFIT3					RBP4				CXCL2	GOLGA4					HLA-A	DENND4C
		P2RX4	NAPA	NAGK	RAC1	PDLIM1	MSR1							MAFB	HLA-DQB1		ERI2	SLC40A1	TM4SF1	CD200R1	FCGR2C	IFITM1					RGS18				CXCL3	GOLGB1					HLA-DMB	DGKH
		P2RX7	NCF1	NAIP	RNASE1	PEBP1	NENF							MARCKS	HLA-DRA		ESCO2	SLC46A1	TM7SF4	CD209	FCN1	IFITM3					RHOH				CXCL8	GPNMB					HLA-E	DIAPH1
		PDXK	NEAT1	NDUFB2	RNASE2	PECAM1	NEXN							ME2	HLA-DRB1		ESPL1	STAB1	TMEM130	CD300A	FDX1	IFRD1					RIPOR2				CXCR4	GPR65					HM13	DISP1
		PHLDA2	NINJ1	NEAT1	S100A4	PFDN5	NUCB1							MEF2C	HLA-DRB5		EXO1	STARD13	TMEM45B	CDKN1B	FGL2	IGF1					RNASE2				CYB5R4	GPRIN3					HMOX1	DLEU1
		PIM3	NMI	NINJ1	S100A6	PGD	NUPR1							MERTK	HLA-F		EXOSC8	THBD	TMTC1	CDKN1C	FGR	IGF2BP3					RNASE2CP				CYP1B1	GRN					HNRNPDL	DOCK8
		PKM	OAS1	NPC2	S100A8	PHLDA3	OASL							METRNL	HMOX2		EXOSC9	TLR7	TRIM54	CEBPD	FKBP1A	IL1A					RNASE3				CYSTM1	GSN					HNRNPK	DOCK10
		PLA2G7	OAS2	NPL	S100A9	PILRA	OLR1							METTL7A	HPGD		EZH2	TMEM37	TSKU	CELSR1	FLNA	IL1R2					RNU11				CYTH4	GSTP1					HPCAL1	DOCK11
		PLAUR	OAS3	NRP2	S100A10	PLA2G16	OSBPL1A							MFSD1	HSPB1		FADS1	TMEM86A	TSPAN2	CEMIP2	FLRT2	IL2RA					RNU4ATAC				CYTOR	GYPC					HSP90AA1	DOP1A
		PLEK	PARP14	OLFML2B	S100A11	PLBD1	OSCAR							MGLL	ICAM2		FAM83D	TMEM119	VASN	CHST13	FLVCR2	IL6					RTP4				DBI	H2AFZ					HSP90AB1	DST
		PLK3	PLAC8	PDK4	S100A12	PLIN2	PCOLCE2							MPEG1	ID3		FAM111A	TSPAN4	VIT	CIITA	FMNL1	IL10					S100A11				DDX3X	HDDC2					HSPA1A	DTNA
		PLSCR1	PLEK	PLA2G7	SAMHD1	PNPLA2	PDE4DIP							MPP1	IDH1		FAM111B	ZC3H12D	VSX1	CLEC10A	FOLR2	IL18BP					S100A12				DDX21	HINT1					HSPH1	DZIP1L
		PNRC1	PLEKHO1	PLD3	SAT1	PNPLA6	PDLIM1							MS4A4A	IL7R		FAM129A	ZFP36	WNT11	CLIC2	FOSL2	IRF7					S100A8				DEFB1	HINT2					IFI16	EDEM2
		PPP1R15A	PLSCR1	PLEC	SERF2	POR	PHLDA3							MS4A6A	IL17RB		FANCD2	ZNF503	ZBTB8	CLTA	FPR1	ISG15					S100P				DEK	HLA-A					IFI30	EIF2B3
		PSAP	POMP	PLEK	SERPINA1	PPARG	PILRA							MTSS1	INHBA		FANCG		ZNF366	CLTC	FTSJ1	ITGA9					SAMD9				DMXL2	HLA-C					IFNAR2	EIF5
		PSTPIP2	PRDX1	PLTP	SGK1	PTMS	PLA2G16							MYO5A	ITGB8		FANCI			CMKLR1	FYCO1	ITGB7					SAMD9L				DNAJA4	HLA-DMA					IGF2R	ELF1
		PTAFR	PSMB3	PLXDC2	SH3BGRL3	PYCARD	PLAUR							MYO7A	KAT8		FANCL			CNDP2	G6PC3	KCNE1					SELL				DNAJB1	HLA-DMB					IL10RA	ELMO1
		PTPRE	PSMB9	PLXND1	SLC11A1	RBP4	PLBD1							NABP1	KAZN		FBXO5			CNOT1	G6PD	KCNIP2					SERPINB9				DNAJC15	HLA-DPA1					IL17RA	EMC10
		RAB20	PSMB10	PMP22	SMCO4	RETN	PLD3							NAGK	LDHB		FDPS			CNP	GAS6-AS1	KCTD7					SHFL				DPH3	HLA-DPB1					INPP5D	EML4
		RALA	PSME2	PRDX1	SMIM25	RGCC	PLIN2							NAIP	LGALS3BP		FEN1			CNRIP1	GCLC	KIAA1549L					SIRPB1				DRAM1	HLA-DQA1					IQGAP2	ENOSF1
		RASGEF1B	PSTPIP2	PSAP	SPI1	RHBDD2	PPARG							NEAT1	LIMA1		FFAR4			COBLL1	GEMIN4	KITLG					SLC26A8				DUSP1	HLA-DQA2					ITGAM	ENSA
		REL	RARRES3	PTAFR	SRGN	RHOB	PPDPF							NINJ1	LINC02345		FHL1			CORO1B	GEMIN5	LAG3					SNORA12				DUSP6	HLA-DQB1					ITGAX	ENTPD1-AS1
		RELB	RGL1	RAB31	ST14	RMDN3	PPIC							NORAD	LIPA		FIGNL1			CREBL2	GFM1	LAMB3					SP140				DYNLT1	HLA-DRA					ITGB1	EPB41L1
		RIPK2	RHOG	RAP2B	TGFBI	RNF149	PRDX1							NPC1	LPL		FN3KRP			CREBRF	GFOD1	LBH					SPI1				DYSF	HLA-DRB1					ITGB2	EPB41L4A
		RNF19B	RNASE1	RASSF4	TIMP1	RTN3	PSAP							NPC2	LRPAP1		FOXM1			CREG1	GK	LEP					SRGN				EAF1	HLA-DRB5					ITM2B	ESR1
		RNF144B	RNASE2	RBM47	TMEM167A	RTN4	PTMS							NPL	LY6E		GALNT12			CREM	GLIPR1	LGALS3BP					ST20				EFHD2	HLA-F					JAK1	EVI5
		RSAD2	RNF213	RBPJ	TMSB10	S100A4	PTPMT1							NR1H3	MACC1		GEN1			CRHBP	GLIPR2	LGI2					STAP1				EGR2	HMGB1					JARID2	EVL
		S100A8	RSAD2	RENBP	TPM3	S100A6	RAB13							NRP2	MARCO		GGH			CRIM1	GLRX	LGMN					SYN1				EIF3J	HMGN1					JUNB	EXOC6B
		S100A9	S100A8	RGL1	TSPO	S100A11	RBP4							OLFML2B	MDH1		GINS1			CRLF3	GLRX5	LIMK2					TARP				ELOC	HMGN2					JUND	FABP4
		S100A10	S100A9	RNASE1	TXNDC17	S100A13	RMDN3							OTOA	MGST1		GINS2			CRYBB1	GLT1D1	LOC101928422					TASL				EMILIN2	HMGN3					KCNMA1	FAF1
		S100A11	S100A10	RNASE6	TYMP	SCD	S100A11							PABPC4	MGST3		GLO1			CSF1R	GLTP	LOC105373985					TCN1				EMP1	HNMT					KCTD12	FAM172A
		SAT1	S100A11	RNF130	TYROBP	SCP2	S100A13							PITHD1	MINK1		GLRX5			CT75	GPAT3	LPAR1					TFEC				EMP3	HNRNPA1					LAMP1	FAM222B
		SDCBP	SAMD9L	RNF181	UBE2D1	SCPEP1	SCARB2							PLA2G7	MIR3945HG		GMNN			CTNNA1	GPX3	LPCAT1					TMEM71				ENO1	HP					LAMP2	FAR2
		SDS	SAT1	RPS27L	UCP2	SDCBP	SCCPDH							PLBD2	MLPH		GMPS			CTSC	GRINA	LRRC4					TNF				EPSTI1	HVCN1					LAPTM4A	FARP1
		SERF2	SCARB2	SAMHD1	UPP1	SEC11A	SCD							PLD3	MOB3B		GPSM2			CTSL	GSAP	LRRC37B					TNFSF10				ERBIN	ICAM2					LAPTM5	FARP2
		SERPINA1	SECTM1	SAT1	VAMP5	2011-09-01	SCIMP							PLEKHA2	MPC1		GSTP1			CTSZ	GSN	LY6E					TNFSF13B				EREG	ID3					LASP1	FBXL17
		SGK1	SERF2	SCARB2	VCAN	SERPINA1	SCPEP1							PLTP	MPC2		GTSE1			CXCL1	GTF3A	LY96					TNFSF14				ERO1A	IFI6					LCP1	FBXO11
		SLAMF7	SERPINA1	SDC3	YBX1	SH3BGRL	SDCBP							PLXNC1	MPZL2		H2AFV			CXCL2	H2AFY2	MACF1					TPSB2				ETS2	IFIT2					LCP2	FBXO34
		SLC2A3	SERPING1	SDSL	ZEB2	SLC7A7	SECTM1							PLXND1	MRC1		H2AFX			CXCL3	HACD4	MAOA					TREM1				EZR	IGFBP2					LDLRAD3	FGD4
		SLC25A37	SIGLEC1	SERF2		SLC11A1	2004-09-01							PMP22	MS4A7		H2AFZ			CXCL8	HAGHL	MAP3K21					TREML3P				FAM20C	IL18					LGALS3	FGD5
		SLC39A8	SIGLEC10	SGK1		SMIM25	SERPINA1							PRCP	MYB		HACD3			CXCL9	HDAC9	MAPRE3					TRIM38				FAM49B	INHBA					LGMN	FHAD1
		SLC43A2	SLC39A8	SH3BGRL3		SNX10	SERPING1							PSAP	MYDGF		HADH			CXCL10	HDHD5	MAT1A					TYROBP				FAM129B	ISCU					LHFPL2	FLVCR2
		SLC43A3	SNX6	SIGLEC1		SORT1	SIDT2							PXN	MYO6		HAT1			CXCL11	HIPK2	MAT2A					VTRNA1-1				FAM177A1	ITM2B					LIPA	FN1
		SOCS3	SNX10	SLCO2B1		SPARC	SIGLEC1							RAB3IL1	NCF2		HAUS8			CXCL12	HK2	MCOLN1					WAS				FAM214B	JAML					LRP1	FOS
		SOD2	SOCS1	SMIM4		SPI1	SLC11A1							RAB5C	NMB		HELLS			CXCR2P1	HLA-DMB	MCTP2					ZBP1				FCER1G	JPT1					M6PR	FOXP1
		SPAG9	SP110	SPRED1		SPN	SLC31A1							RAB42	NNMT		HERC5			CYB5B	HMBS	MET					ZDHHC19				FCGR1A	KMO					MACF1	FRMD4A
		SPHK1	SRGN	ST14		STAC	SMIM25							RALA	NOP10		HINT1			CYB561	HPSE	MFSD1									FCGR2B	LAMP3					MAFB	FRY
		SPI1	SSB	STAB1		STMN1	SNX10							RAP2B	NT5C3B		HIRIP3			CYBB	HSPA7	MGAT5									FCN1	LAMTOR1					MALAT1	GBE1
		SPP1	STAB1	TCN2		STXBP2	STX11							RARRES1	NUPR1		HIST1H1B			CYFIP1	HSPA8	MMP10									FFAR2	LDHB					ME2	GBF1
		SQSTM1	STAT1	TGFBI		SVIL	TENT5A							RASGRP3	OPN3		HIST1H1D			CYP1B1	HSPD1	MOB3B									FGL2	LGALS2					MERTK	GGA2
		SRGN	TAP1	TIMP1		TCF7L2	TFRC							RGL1	PARAL1		HIST1H2AG			CYTH2	HSPG2	MPP1									FGR	LGALS3BP					MFSD1	GLDN
		TCIRG1	TCN2	TIMP2		TFRC	TGM2							RNASE1	PCOLCE2		HIST1H2AH			CYTH4	HSPH1	MPP5									FKBP1A	LIMA1					MGAT1	GLIPR2
		TIMP1	TIMP1	TLN1		TGOLN2	TIMP2							RNF130	PDCL		HIST1H2AL			DAB2	HTRA4	MTSS1									FKBP4	LINC02154					MGAT4A	GMDS-DT
		TLR2	TLR2	TLR4		TKT	TMSB4X							RPN1	PDLIM1		HIST1H3G			DAPK1	HVCN1	MX1									FLNA	LMBRD1					MGLL	GPATCH2
		TNF	TMEM176B	TMEM176A		TMEM14C	TMSB10							SAT1	PEBP1		HIST1H4C			DCAF7	IARS2	MXD1									FLOT1	LNPEP					MS4A6A	GPCPD1
		TNFAIP2	TMSB10	TMEM176B		TMSB4X	TNFSF13							SCARB1	PEX14		HJURP			DDAH2	ID3	MYL6B									FNDC3B	LPL					MTSS1	GPRIN3
		TNFAIP3	TNFSF10	TMSB10		TNFSF13	TNFSF13B							SCARB2	PGM1		HLTF			DEF6	IGSF6	MYLK2									FNIP2	LRP1					NCOR2	GSAP
		TNFAIP6	TNFSF13B	TNS3		TPT1	TREM1							SDC3	PHLDA3		HMGB1			DENND11	IGSF8	MYO1G									FOLR3	LRPAP1					NEAT1	HCK
		TNFRSF1B	TPM3	TPM3		TREM1	TREM2							SDS	PHYH		HMGB2			DEPTOR	IL1R1	NAALADL2									FOS	LSM4					NFIC	HEATR5B
		TNIP1	TPM4	TPP1		TRPV2	TSPAN3							SEC61A1	PKIA		HMGB3			DGKA	IL17RA	NAGS									FOSB	LSM6					NFKBIA	HIPK2
		TNIP3	TYMP	TREM2		TSPAN3	TSPAN4							SELENOP	PLA2G16		HMGN1			DHCR7	IL27RA	NBL1									FOSL2	LTA4H					NOTCH2	HIVEP1
		TPM4	TYROBP	TSPAN4		TSPO	TSPO							SGK1	PLIN2		HMGN2			DHRS3	IMPA2	NDRG3									FPR1	LY6E					NPC2	HLA-DPB1
		TRAF1	UBC	TTYH3		TUBA1B	TXN							SLAMF8	PNPLA3		HMMR			DHRS9	INAFM2	NEU3									FPR2	LY86					NPL	HLA-DQA1
		TYMP	UBE2L6	TYMP		TXNIP	TXNIP							SLC1A3	POR		HNRNPA1			DHRSX	IPO5	NEURL2									G0S2	LYZ					NRP2	HLA-DRB1
		TYROBP	UCP2	UBC		TYROBP	TYROBP							SLC18B1	PPARG		HNRNPA2B1			DHX58	IPO7	NFIL3									GADD45B	MACC1					NUCB1	HPGD
		UPP1	VAMP5	UCP2		UBB	UBB							SLC23A2	PPIC		HNRNPAB			DIP2A	IQSEC1	NMNAT2									GALM	MAN2B1					OAZ1	IKZF2
		VAMP5	VMP1	UQCR10		VASP	USP30-AS1							SLC26A11	PPP2R3A		HNRNPR			DISP1	IRAK3	NPC1									GAPDH	2001-03-01					P2RX7	IL1RAP
		VMP1	WARS	VMP1		VAT1	VAT1							SLC30A1	PRCP		HP1BP3			DMD	ITGA3	NPTX2									GAS7	MARCO					P4HA1	INHBA
		WARS	WSB1	VSIG4		VIM	VMO1							SLC36A1	PRDX1		HSPB11			DMXL1	ITGA4	NRG1									GBP1	MCEMP1					P4HB	INHBA-AS1
		WTAP	XAF1	ZEB2		VMO1	VSIG4							SLC38A6	PROS1		HYI			DMXL2	ITGA6	NRIP2									GBP2	MDH1					PARP9	INO80
		ZEB2	ZEB2	ZFP36L1		VSIG4	WARS							SLC38A7	PTMS		IDH2			DNAJB11	ITGAL	OAS1									GBP4	MDK					PDE7A	INSYN2B
		ZFP36	ZFP36L1			ZFAS1	YBX1							SLC40A1	PTPMT1		IFI27L1			DNAJC5	ITGAX	OAS2									GBP5	MGST3					PDIA3	IRAK3
														SMIM3	PTPN22		ILF2			DNASE2	ITGB2	OAS3									GCH1	MIF4GD					PDS5B	ITGAL
														SMIM4	RARA-AS1		INCENP			DOCK4	ITGB2-AS1	OASL									GCLM	MINK1					PDXK	ITGB8
														SMPDL3A	RBMS2		IQGAP3			DOCK10	ITPR1	OAZ3									GK	MIS18BP1					PEAK1	JAML
														SMS	RBP4		ITGB3BP			DOK2	JAML	ODF3B									GLUL	MLF2					PFKFB3	JMJD1C
														SOAT1	RDH10		KDELC2			DRAM2	JARID2	OLFML2B									GNA13	MLPH					PGK1	KANSL1
														SOD2	REEP5		KIF2C			DUSP16	JPT2	OPN3									GNB1	MME					PHF21A	KANSL1L
														SPP1	RETREG1		KIF4A			DYRK2	JUN	OSBPL6									GNG5	MNDA					PHKB	KCNA2
														STAB1	RGCC		KIF11			DYSF	KCNAB1	OSCP1									GSDMD	MRC1					PIK3R1	KCNE1
														STARD13	RMDN3		KIF14			EBI3	KCNMA1	P4HA1									GSTO1	MRPL17					PKM	KLF7
														SWAP70	ROGDI		KIF15			EDEM3	KCNMB1	PARP9									H1FX	MRPL34					PLAUR	KLHL2
														SYNE1	S100A13		KIF18A			EEPD1	KCNN4	PATJ									H2AFJ	MRPL43					PLCG2	KLHL29
														TCF12	SCCPDH		KIF18B			EHD4	KCTD12	PCED1B									H2AFY	MRPS18B					PLD3	KMO
														TCN2	2011-09-01		KIF20A			EIF2AK2	KIAA0513	PCOLCE2									H3F3A	MRPS21					PLEKHA2	KSR1
														TDP2	SERINC2		KIF20B			EIF4G3	KIAA1191	PDCD1LG2									H3F3B	MS4A6A					PLEKHB2	LINC00472
														TGFBI	SERPING1		KIF22			ELL2	KLF4	PDGFC									HAMP	MS4A7					PLIN2	LINC00513
														TMEM37	SH3BP5		KIF23			ELMO1	KLF10	PDPN									HBEGF	MSR1					PLPP3	LINC00607
														TMEM123	SLC27A3		KIFC1			ENC1	KTN1	PEX11G									HCAR3	MT-ATP8					PLXNC1	LINC00970
														TMEM176A	SORT1		KNL1			ENG	KYNU	PFKM									HCST	MT-ND6					PLXND1	LINC01278
														TMEM176B	SOWAHD		KNSTRN			ENPP4	LAMC1	PGBD1									HECA	MT1A					PPM1L	LINC01435
														TMIGD3	SPN		KNTC1			ENTR1	LDHA	PGLYRP4									HES4	MT1E					PPP1CB	LINC02328
														TNFRSF1B	SPOCD1		KPNA2			EPAS1	LEPROT	PIGA									HIF1A	MT1F					PREX1	LINC02785
														TNFRSF14	SPRY1		LDHA			EPB41L3	LFNG	PIK3R3									HIST1H2AC	MT1G					PRKAG2	LMBR1
														TNS1	STAC		LDHB			EPDR1	LGALS2	PIK3R6									HIST2H2AA4	MT1M					PRKAR1A	LMNA
														TPCN1	STMN1		LIG1			EPHB2	LGALS3	PIP									HIST2H2BE	MT1X					PRKCB	LONRF3
														TPD52L2	STON1		LIN9			EPS15	LILRA1	PITHD1									HM13	MTRNR2L12					PSAP	LPCAT2
														TPP1	SVIL		LMNB1			ETNK1	LILRA2	PITPNA									HMGA1	MYDGF					PTBP3	LPL
														TRIM47	TANC2		LMNB2			ETS2	LILRB3	PKD2L1									HMOX1	NACA					PTGES3	LRRC8D
														TRPS1	TBC1D10C		LRP11			ETV5	LIMD2	PLA2G7									HNRNPLL	NBDY					PTMA	LRRFIP1
														TSPAN4	TCF7L2		LRR1			EXT1	LINC00294	PLAU									HPSE	NBPF14					PTP4A2	LSAMP
														TTYH3	TEX14		LSM2			F13A1	LINC00847	PLBD2									HS3ST1	NCL					PTPRE	LYST
														TUBA1C	TFRC		LSM3			FABP4	LINC01010	PLEKHA7									HSD3B7	NCOA4					PTPRJ	LYZ
														TYMP	TGM2		LSM4			FABP5	LINC02185	PLEKHM1									HSP90AA1	NCOA7					QKI	MACC1
														UBE3A	TLCD2		LSM5			FAM3C	LITAF	PLOD2									HSPA1A	NDUFA2					RAB20	MAN1A1
														UCP2	TMEM53		MAD2L1			FAM13A	LMTK2	PLTP									HSPA1B	NDUFS5					RAC1	MAP2K1
														WIPF1	TMEM91		MAD2L2			FAM20A	LRCH1	PLXNA2									HSPA6	NEXN					RALA	MAP3K5
														ZFP36L1	TMSB4X		MAGOHB			FAM49A	LRFN4	PMP22									HSPB1	NGRN					RASA3	MAP4K5
														ZNF703	TNFSF12		MASTL			FAM91A1	LRP8	POR									HSPD1	NHLRC3					RASSF3	MAST2
															TNNI2		MCM2			FAM98A	LRPPRC	POU6F1									HSPE1	NOP53					RBMS1	MB21D2
															TREM2		MCM3			FAM168A	LRRC8B	PPM1K									HSPH1	NPM1					RDX	MBNL1
															TRPV2		MCM4			FAS	LRRC8D	PPP1R1A									ICAM1	NR1H2					RGL1	MCF2L2
															TST		MCM5			FBLIM1	LRRK2	PRKAB2									ID2	NR4A3					RIN2	MCM9
															TTC39B		MCM6			FBLN5	LSM4	PRRG1									IDO1	NRIP1					RNASET2	MINK1
															TXN		MCM7			FBN2	LSP1	PTCH2									IER2	NUCKS1					RNF130	MIR99AHG
															TXNIP		MCM8			FBXL19	LST1	PTGFRN									IER3	NUPR1					RNF145	MITF
															UBB		MCM10			FCGR3A	LTA4H	RAB33A									IER5	OAS1					RPL13A	MLPH
															UNC5B		MELK			FCGRT	LTB4R	RALA									IFI27	OLR1					RPLP1	MME
															USP30-AS1		MGST1			FGD2	LUCAT1	RAPGEF5									IFI27L2	OSBPL1A					RPS6KA2	MMP2
															VMO1		MIS18A			FLI1	LYST	RASGEF1A									IFIT5	PARAL1					RPS9	MMP2-AS1
															VSIG4		MIS18BP1			FNBP1	LYZ	RBP1									IFITM1	PDE4DIP					RPS19	MMP19
															VTN		MKI67			FPR3	M6PR	RCAN1									IFITM2	PDLIM1					RPS28	MOB3B
															YARS2		MND1			FRMD4A	MALAT1	RCN3									IFNGR2	PEBP1					S100A6	MOGAT1
															ZMYND15		MNS1			FRMD4B	MAP3K3	RHCG									IGSF6	PECAM1					S100A11	MPHOSPH6
															ZNF706		MPHOSPH9			FUCA1	MAP3K11	RHOU									IL1R2	PFDN5					SARAF	MRC1
																	MRPL51			FZD1	MAP3K20	RIMKLA									IL1RN	PHACTR4					SAT1	MSH3
																	MSH2			FZD5	MAPKAPK3	RIMS3									IL2RG	PHB					SCARB2	MSR1
																	MTFR2			GAL	MATK	RNASE7									IL3RA	PHF3					SCPEP1	MSRA
																	MXD3			GAL3ST4	MBD2	RNF19B									IL6R	PHLDA3					SDC2	MT-CO1
																	MYBL2			GALC	MCCC2	RSAD2									IL15RA	PHPT1					SDCBP	MT-CO3
																	MZT1			GALM	MED21	RUFY3									IL17RA	PILRA					SH3KBP1	MT-CYB
																	MZT2A			GAPT	MFN2	RUNX3									INSIG1	PKD2L1					SH3PXD2B	MT-ND1
																	MZT2B			GAS6	MGAT1	S1PR1									IQGAP1	PLA2G16					SIRPA	MT-ND2
																	NAP1L4			GAS7	MGST1	SAMD9L									IRAK1	PLAC8					SLC1A3	MT-ND3
																	NASP			GATD3A	MID1IP1	SAT1									IRF1	PLD3					SLC2A3	MT-ND5
																	NCAPD2			GATM	MKI67	SEMA4A									IRF2BP2	PLXDC2					SLC7A7	MT-ND6
																	NCAPD3			GCNT1	MMP2	SERPINB2									ISG15	PNISR					SLC23A2	MTAP
																	NCAPG			GDE1	MMP2-AS1	SESTD1									ISG20	PNPLA2					SLC39A11	MTHFD1L
																	NCAPG2			GDPD1	MNDA	SGPL1									ITGA5	PNPLA6					SLC44A1	MTMR3
																	NCAPH			GFRA2	MOB1A	SH3D21									ITGAM	POLD4					SLCO2B1	MYO6
																	NCAPH2			GGA2	MPP7	SH3PXD2B									ITGAX	PPARG					SND1	N4BP2L2
																	NDC80			GIMAP1	MRAS	SHB									JUN	PPCS					SNX1	NEDD9
																	NEIL3			GIMAP4	MTF1	SIGLEC12									JUNB	PPDPF					SNX29	NEK11
																	NEK2			GIMAP6	MTMR6	SIPA1L1									JUND	PPIA					SOAT1	NFKBIZ
																	NET1			GIMAP7	MXI1	SLC2A3									KARS	PPIC					SOD2	NLK
																	NETO2			GIMAP8	MYBL2	SLC2A8									KCNN4	PRSS21					SPP1	NLRP1
																	NFATC2IP			GJB2	MYC	SLC3A2									KCTD12	PSAP					SQSTM1	NR3C1
																	NR2C2AP			GLMP	MYD88	SLC6A8									KDM6B	PTMS					SRGN	NRP1
																	NRGN			GLUL	MYLIP	SLC7A8									KIAA1551	PTPMT1					STARD13	NSMCE2
																	NSD2			GNPDA1	MYO1F	SLC16A10									KLF2	PTPN22					STAT1	NSRP1
																	NUCB2			GOLIM4	NAA15	SLC17A7									KLF3	PYURF					STK38	NUBPL
																	NUCKS1			GOLT1B	NAA50	SLC22A23									KLF4	RAB8A					STX7	NUP107
																	NUDT1			GPBAR1	NAP1L1	SLC30A4									KLF6	RACK1					SWAP70	NUS1
																	NUF2			GPR34	NARS	SLC38A7									KLF9	RASAL2					TACC1	OLR1
																	NUP210			GPR35	NBEAL2	SMOX									KLF10	RASSF4					TAPBP	OPN3
																	NUPR1			GPR84	NCF1	SOCS2									KRAS	RBMX					TBC1D2	OSBPL11
																	NUSAP1			GPR107	NCF2	SOCS3									LCP2	RBP4					TBC1D2B	OSCAR
																	OIP5			GPR155	NCLN	SP140									LGALS1	RBX1					TBC1D8	OVCH1
																	ORC6			GPR160	NDRG1	SPP1									LGALS3	REL					TBC1D14	OVCH1-AS1
																	OXCT1			GPR183	NDUFB3	SPTBN4									LGMN	RETN					TBL1XR1	PAG1
																	PAFAH1B3			GRAMD4	NEAT1	SRPX									LHFPL2	REX1BD					TCF12	PARP4
																	PARP2			GSDMA	NEK6	ST6GALNAC3									LILRA2	RGS12					TET3	PCCA
																	PARPBP			GSDMD	NES	STARD3									LILRA5	RMDN3					TGFBI	PCED1B
																	PBK			GTF2F1	NFAM1	STAT4									LILRB2	RNASET2					TGFBR1	PCOLCE2
																	PCLAF			GYPC	NHSL2	STEAP1B									LILRB3	RND3					TGOLN2	PDE7B
																	PCNA			GZF1	NLRC5	STK3									LILRB4	RNF5					TIMP2	PDGFC
																	PCNT			H1F0	NLRP12	STON2									LIMS1	RPL3					TLN1	PDLIM1
																	PDLIM1			H1FX	NMT2	SV2B									LITAF	RPL4					TLR2	PDLIM5
																	PGP			H2AFJ	NRGN	SYNM									LUCAT1	RPL5					TMBIM6	PECAM1
																	PHF19			HAVCR2	NUMB	TBATA									LYN	RPL6					TMEM30A	PELI1
																	PHGDH			HCLS1	NUP210	TCAF2									MAFB	RPL7A					TMSB4X	PEX14
																	PHLDA3			HCP5	OAF	TCEAL9									MAFF	RPL10					TMSB10	PHF20
																	PIGX			HECTD2	OLFML3	TCF7									MAP1LC3B	RPL10A					TNFRSF1A	PHTF2
																	PKMYT1			HELZ	OLR1	TCF7L1									MAP2K3	RPL11					TNFRSF1B	PKD2
																	PKP4			HESX1	OSTM1	TDP2									MAP3K7CL	RPL12					TNS1	PKN2
																	PLK1			HGSNAT	OXSR1	TFAP2C									MAP3K8	RPL13					TPP1	PLAGL1
																	PLK4			HINT3	P2RX7	TGFA									MAPK6	RPL13A					TPST1	PLXDC2
																	PLP2			HIST1H2AC	P2RY8	TGFBI									MARCKS	RPL14					TSPO	PNPLA6
																	POC1A			HIST2H2BE	P2RY13	THBS1									MBOAT7	RPL15					TTYH3	POR
																	POLA2			HK1	PA2G4	TLNRD1									MCL1	RPL17					TYMP	PPARG
																	POLD2			HLA-DOA	PADI2	TMC4									MCUB	RPL18					UGCG	PPP2R3A
																	POLD3			HLA-DQA1	PAG1	TMEM26									MERTK	RPL18A					VAV3	PPP6R2
																	POLE2			HLA-E	PAICS	TMEM158									METRNL	RPL19					VCAN	PRAG1
																	POLE3			HMOX1	PAK2	TMEM176A									METTL7B	RPL21					VMP1	PRKCH
																	POLQ			HNMT	PCYOX1L	TMEM176B									MIDN	RPL23A					WAC	PRKN
																	PPIC			HOMER3	PDE3B	TMEM206									MIR4435-2HG	RPL26					WIPF1	PRPF38B
																	PPIH			HPS5	PDE7A	TMIGD3									MMP19	RPL27A					ZC3HAV1	PSD3
																	PPM1G			HRH1	PDK4	TMUB2									MOB1A	RPL28					ZDHHC20	PSME4
																	PPP1CC			HS3ST1	PDLIM7	TNFSF9									MPEG1	RPL29					ZFP36L1	PTGER4
																	PRC1			HSD17B14	PFAS	TNFSF15									MPP1	RPL30					ZFP36L2	PTK2B
																	PRIM1			HSP90B1	PGAM1	TPPP									MRPS6	RPL31					ZFYVE16	PTPN9
																	PRIM2			HSPB1	PGD	TPTEP2-CSNK1E									MT-ATP6	RPL32					ZMIZ1	PTPN12
																	PRKDC			HTR2B	PHB	TRIM36									MT-ND3	RPL34					ZNF331	PTPRM
																	PRPS2			HTR7	PICALM	TRIM67									MT-ND4	RPL35					ZNF516	R3HCC1L
																	PRPSAP1			IDH1	PID1	TRPM4									MT2A	RPL35A						R3HDM2
																	PRR11			IDH2	PIEZO1	TRPM8									MTHFD2	RPL36						RAB11A
																	PRRG4			IER5	PIGW	TTN									MX2	RPL37						RAB11FIP1
																	PSIP1			IFIH1	PIM1	TTYH3									MXD1	RPL37A						RABGEF1
																	PSMC3			IFIT1	PKM	TUFT1									MYADM	RPL41						RAD51B
																	PSMC3IP			IFNGR2	PLAUR	TWF1									MYL12B	RPLP0						RAP1B
																	PTMA			IFT122	PLBD1	UBA6									MYOF	RPLP1						RASA1
																	PTMS			IGF1	PLIN3	UHRF1BP1									NAA50	RPS2						RASAL2
																	PTTG1			IGFBP4	PLPP3	USP54									NAMPT	RPS3						RASGEF1B
																	PXMP2			IKBKB	PLXNA1	VAV3									NEAT1	RPS3A						RBM25
																	RACGAP1			IL2RA	PMAIP1	VEGFA									NECTIN2	RPS4X						RBM47
																	RAD18			IL7R	PMP22	VSIG10L									NFKBIA	RPS4Y1						RBMS2
																	RAD21			IL10	POLR1A	WDR7									NFKBIZ	RPS5						REPS1
																	RAD51AP1			IL10RA	POLR3D	WNT5A									NINJ1	RPS6						RETREG1
																	RAD51C			IL13RA1	PPARGC1B	XAF1									NKG7	RPS12						RFX2
																	RALY			IL18	PPIF	XCR1									NLRP3	RPS14						RGCC
																	RAN			IL18BP	PPT1	XPA									NOP10	RPS15						RGS12
																	RANBP1			IL21R	PRAM1	YEATS2									NPC1	RPS15A						RNF111
																	RASSF8			INPPL1	PRKCB	YES1									NPC2	RPS18						RNF149
																	RBBP7			INSIG1	PRKCH	ZFYVE28									NPL	RPS19						ROCK1
																	RBBP8			INTS6L	PRKDC	ZMYND12									NRAS	RPS20						RSU1
																	RBP4			IQCE	PRPS2	ZNF75D									NTAN1	RPS21						RTN1
																	RCCD1			IQGAP2	PRXL2B	ZNF267									OPTN	RPS23						SASH1
																	RDX			IRF2BPL	PSKH1	ZNF280D									OTUD1	RPS24						SCFD2
																	RECQL4			IRF8	PTK2B	ZNF496									P2RX4	RPS25						SEPTIN11
																	RFC1			ISCU	PTPN12	ZNF581									P2RX7	RPS27						SERPINA1
																	RFC3			ITGA9	PTPN13	ZSCAN26									PAPSS1	RPS27A						SFPQ
																	RFC4			ITGAV	PTPN22										PDIA6	RPS29						SGMS1
																	RFC5			ITGB5	PTPRE										PDXK	RPSA						SGMS2
																	RHEB			ITM2B	PUS7										PER1	RRM2B						SHLD2
																	RMI1			ITPR2	RAB27A										PGK1	RSL1D1						SIK2
																	RMI2			ITSN1	RABL3										PHACTR1	RSL24D1						SIRPB2
																	RPA2			IVNS1ABP	RAC2										PHLDA1	S100A13						SLAIN2
																	RPA3			KCNMB4	RAF1										PHLDA2	SARAF						SLC2A9
																	RPL39L			KCTD5	RAI14										PIM1	SCD						SLC4A8
																	RRM1			KDM7A	RASAL2										PIM3	SCP2						SLC8A1-AS1
																	RRM2			KIAA0319L	RAVER1										PITPNA	2002-09-01						SLC11A1
																	S100A13			KIF5B	RNF141										PKM	2004-09-01						SLC12A6
																	SAC3D1			KIF16B	ROCK1										PLA2G7	2011-09-01						SLC16A10
																	SAE1			KIF20B	RPL4										PLAU	SERPING1						SLC19A3
																	SAP30			KIFAP3	RPL10A										PLAUR	SH3BGRL						SLC35E3
																	SASS6			KITLG	RPS27L										PLEK	SHLD1						SMC6
																	SGO1			KLF3	RRP12										PLEKHB2	SHTN1						SMURF1
																	SGO2			KLF7	RSL1D1										PLEKHO1	SIDT2						SNHG14
																	SHCBP1			KLHL13	RTN1										PLK3	SIVA1						SNTB1
																	SHMT1			LACC1	RTN4R										PLPP3	SLCO2B1						SNX2
																	SIVA1			LAG3	RXRA										PLXNC1	SMIM14						SP140
																	SKA1			LAIR1	S100A4										PNP	SOCS1						SPATA13
																	SKA2			LAP3	S100A6										POLE4	SOD1						SPIDR
																	SKA3			LAPTM4A	S100A8										POLR2L	SORBS3						SPN
																	SLC2A4RG			LCP1	SAR1B										POMP	SPARC						SPRED2
																	SLC25A5			LDLR	SCAMP2										PPIF	SPINT2						SREBF2
																	SLF1			LDLRAD4	SCIMP										PPP1CB	SPN						SRRM2
																	SLFN13			LGI2	SCO1										PPP1R15A	SPOP						ST3GAL2
																	SMC1A			LGMN	SDC1										PPP1R18	STAC						STAC
																	SMC2			LILRB5	SDC4										PRKCB	STAC3						STIM1
																	SMC3			LINC00937	SDCBP										PSMA4	STAP1						STK17B
																	SMC4			LMNB1	SEH1L										PSMA5	STMN1						STK39
																	SMCHD1			LMO2	SEL1L3										PSMB2	STXBP2						STOM
																	SNRNP25			LPAR5	SELENON										PSMB3	SUPT4H1						STX11
																	SNRPB			LPAR6	SERBP1										PSMB4	SVIL						STXBP5
																	SNRPD1			LPCAT1	SERINC5										PSMB9	SYNGR2						SUMF1
																	SNRPG			LPIN2	SERPINA1										PSTPIP2	TBC1D4						SUPT3H
																	SPAG5			LRRC4	SETD7										PTGER2	TCEA3						SVIL
																	SPATA33			LTBP2	SGK1										PTPN6	TCF7L2						TANC2
																	SPC25			LXN	SGK3										PTPRE	TENT5A						TBC1D4
																	SPDL1			LYPLA2	SGMS2										QKI	TFRC						TBXAS1
																	SRPK1			MACF1	SH3BGRL3										RAB1A	TGFBR2						TCF7L2
																	STIL			MAEA	SH3PXD2B										RAB5IF	TKT						TEC
																	STMN1			MAF	SH3RF3										RAB20	TMEM14C						TENT5A
																	SUMO2			MAFB	SIGLEC7										RAB32	TMEM35B						TEX2
																	SUPT16H			MAN1C1	SIGLEC15										RALA	TMEM176A						TG
																	TACC3			MAP7	SIRPB2										RALGDS	TMEM176B						THBS1
																	TAGLN2			MAP11	SKI										RAP1A	TMEM219						TIAM1
																	TCF19			2006-03-01	SLAMF7										RARRES3	TMSB4X						TIPARP
																	TDP1			2009-03-01	SLC1A5										RBM47	TNFSF13						TMEM131L
																	TEX30			MARCKS	SLC5A3										RBMS1	TNNI2						TMLHE
																	TFDP1			MBD4	SLC7A1										RBPJ	TOMM7						TMTC2
																	TIFA			MBNL1	SLC7A11										RGCC	TPR						TNFAIP2
																	TIMELESS			MBNL2	SLC9A1										RGL1	TPT1						TPK1
																	TK1			MCOLN1	SLC16A1										RGS2	TREM2						TPRG1
																	TMEM97			MEF2C	SLC16A3										RHBDF2	TRIM14						TRAK1
																	TMEM106C			MERTK	SLC16A6										RHEB	TRIM22						TREM1
																	TMEM107			METTL7A	SLC17A9										RHOB	TRIR						TRHDE
																	TMEM160			MFSD1	SLC20A1										RHOC	TRMT112						TRIM13
																	TMPO			MFSD12	SLC22A4										RIN2	TSPAN3						TRPV2
																	TMPO-AS1			MGAT4A	SLC25A5										RIPK2	TUBA1B						TSEN2
																	TOP2A			MGAT5	SLC25A29										RIPOR2	TUBB						TTC33
																	TOPBP1			MGLL	SLC25A37										RIT1	TXNIP						TTC39B
																	TPR			MILR1	SLC26A11										RNASE1	TYROBP						TUBB6
																	TPRKB			MKNK1	SLC27A1										RNASE2	UBB						TUT4
																	TPX2			MMD	SLC27A3										RNASE6	UNC5B						TXNDC11
																	TRIM59			MMP19	SLC29A1										RNF19B	UQCR10						UBE2E2
																	TRIOBP			MMP25	SLC29A3										RNF145	USP30-AS1						USP3
																	TRIP13			MPEG1	SLC47A1										RPL22L1	VAMP8						USP3-AS1
																	TROAP			MPP1	SLK										RPS26	VMO1						USP32
																	TTC39C			MPP5	SMARCD3										RRAGC	WSB1						UST
																	TTF2			MRC1	SMCO4										RSAD2	ZBP1						VPS37C
																	TTK			MRC2	SMIM25										RTN4	ZFAS1						VRK2
																	TUBA1B			MRO	SNAI3										RYBP	ZFP36L2						VWA8
																	TUBB			MS4A4A	SNRPB2										S100A6	ZNF217						WDFY4
																	TUBB4B			MS4A6A	SOX4										S100A8	ZNF385A						WDPCP
																	TUBB6			MS4A7	SPARC										S100A9	ZNF428						WDR49
																	TUBG1			MSC	SPN										S100A10	ZNF706						WWOX
																	TYMS			MSR1	SPOPL										S100A12							ZBTB7C
																	UBE2C			MTCH1	SRC										SAMSN1							ZNF609
																	UBE2S			MTSS1	SREBF1										SAT1							ZRANB3
																	UBE2T			MXD1	SRM										SDC2
																	UHRF1			MYO1E	ST3GAL4										SDC3
																	USP1			MYO5A	ST6GAL1										SDCBP
																	VDAC3			MYO7A	STAM2										SEC61G
																	VPS29			MYO18A	STARD7										SECTM1
																	VRK1			NBL1	STAT6										SELENOS
																	WDHD1			NCF4	STEAP3										SELL
																	WDR34			NCKAP1L	STK17B										SEMA6B
																	WDR62			NCOA4	STRN										SERPINB2
																	WDR76			NDFIP1	SUCLG2										SERPINB9
																	WEE1			NEU3	SULF2										SERPINH1
																	XRCC2			NEURL3	SULT1A1										SERTAD1
																	YWHAH			NF1	SUSD6										SGK1
																	ZDHHC12			NFATC2	TAF13										SGTB
																	ZGRF1			NFE2L1	TANC2										SH3BGRL3
																	ZNF93			NFE2L3	TBC1D2										SH3GLB1
																	ZWILCH			NHLRC3	TBC1D2B										SHOC2
																	ZWINT			NINJ1	TEX2										SIGLEC10
																				NISCH	TFEB										SLAMF7
																				NLN	TFRC										SLC2A3
																				NLRP3	TKT										SLC16A3
																				NMI	TLR8										SLC25A13
																				NMRK1	TM4SF19										SLC25A37
																				NORAD	TMEM104										SLC30A1
																				NPC2	TMEM121B										SLC31A2
																				NPL	TMEM131L										SLC38A2
																				NUMA1	TMEM192										SLC39A8
																				OAS1	TMPO										SLC43A3
																				OASL	TNC										SLFN5
																				OAZ2	TNFAIP2										SMCHD1
																				OGDH	TNFSF14										SMIM3
																				OIP5-AS1	TNNI2										SNN
																				OLFML2B	TP53INP1										SNX6
																				OS9	TREM1										SNX8
																				OSTF1	TRG-AS1										SOCS3
																				OTUD1	TRPV4										SOD2
																				OTUD4	TSEN34										SPAG9
																				P2RX4	TSN										SPCS3
																				P2RY6	TSPAN14										SPHK1
																				PARP9	TSPAN32										SPINK1
																				PAX8	TSPO										SPP1
																				PAX8-AS1	TTC19										SPPL2A
																				PBRM1	TTLL4										SPTLC2
																				PDCD1LG2	TTLL12										SQOR
																				PDGFC	TTPAL										SRGN
																				PDIA4	TXLNA										SSB
																				PEAK1	TXN										ST3GAL5
																				PELI1	TXNIP										STAB1
																				PFKFB3	TXNRD1										STMP1
																				PHF1	U2AF1L5										STX3
																				PHTF2	UBE2D1										STX4
																				PI4KB	UBE2D4										SUB1
																				PIGC	UBE2E3										TAF7
																				PIK3R5	UBTD2										TAGAP
																				PIK3R6	UBXN8										TAOK1
																				PIKFYVE	UBXN11										TAP1
																				PITHD1	UPP1										TBCA
																				PKD2L1	URB1										TCIRG1
																				PLAU	VARS										TCN2
																				PLEK	VASH1										TDP2
																				PLEKHA7	VASP										TGFB1
																				PLEKHM2	VCAN										TGFBI
																				PLSCR1	VCL										TGIF1
																				PNKD	VGLL4										THBD
																				POLR2A	VMP1										THBS1
																				POR	VSIR										TIMP1
																				PPM1K	VWA8										TLNRD1
																				PPM1L	WARS										TLR2
																				PPM1M	XXYLT1										TMBIM6
																				PPP1R21	YWHAH										TMEM38B
																				PPP2CB	ZCCHC24										TMEM50A
																				PPP6R3	ZDHHC20										TMEM70
																				PRDM1	ZFAND3										TMEM167A
																				PRDM4	ZFYVE16										TMIGD3
																				PRKCA	ZMIZ1-AS1										TMSB10
																				PRLR	ZNF106										TNFAIP3
																				PRNP	ZNF268										TNFAIP6
																				PRR5L	ZNF366										TNFRSF1B
																				PRUNE2	ZNF697										TNFSF13B
																				PSMC4	ZNF844										TNFSF14
																				PTCH2											TPD52L2
																				PTGER2											TPM4
																				PTGFRN											TPP1
																				PTGIR											TRIB1
																				PTMS											TSC22D3
																				PTPN11											TTYH3
																				PTPRA											TXN
																				PTPRJ											TXNDC17
																				PYGL											TYMP
																				QKI											UBA1
																				QPCT											UBALD2
																				RAB3IL1											UBC
																				RAB5C											UBE2B
																				RAB7B											UBE2D1
																				RAB9A											UBE2J1
																				RAB32											UCP2
																				RAB35											UPP1
																				RAB42											VAMP5
																				RAD51AP1											VCAN
																				RAP2A											VEGFA
																				RB1											VMA21
																				RBM47											WARS
																				RBMS1											WTAP
																				RBP1											YWHAG
																				RCN3											ZBTB43
																				REEP4											ZEB2
																				REPS2											ZFAND2A
																				RERE											ZFP36
																				RESF1											ZFP36L1
																				RFFL											ZYX
																				RGL1
																				RHOB
																				RHOBTB1
																				RHOQ
																				RHOU
																				RHPN1
																				RIC1
																				RN7SL138P
																				RNASE1
																				RNASE6
																				RNASET2
																				RNF13
																				RNF19B
																				RNF114
																				RNF135
																				RNF145
																				RPL7AP6
																				RPS6KA2
																				RRM2
																				RTCB
																				RTL5
																				RUBCN
																				RUFY4
																				RUNX3
																				S1PR1
																				SAMD4A
																				SAMD8
																				SAMD9
																				SAMSN1
																				SASH1
																				SAT1
																				SBDS
																				SCAMP5
																				SCARB2
																				SCCPDH
																				SDC3
																				SDF2
																				SEC23B
																				SECISBP2L
																				SELENOP
																				SELL
																				SEMA4A
																				SERINC1
																				SERPINB2
																				SESN1
																				SETX
																				SFMBT2
																				SFXN1
																				SGMS1
																				SGPL1
																				SGPP2
																				SGTB
																				SH2B3
																				SH3GL1
																				SH3KBP1
																				SH3PXD2A
																				SH3RF1
																				SHMT1
																				SIGLEC1
																				SIGLEC14
																				SIN3B
																				SIPA1L1
																				SIPA1L2
																				SLC2A8
																				SLC4A7
																				SLC7A8
																				SLC9A9
																				SLC11A2
																				SLC16A7
																				SLC18B1
																				SLC22A23
																				SLC25A24
																				SLC31A1
																				SLC35F6
																				SLC36A1
																				SLC37A4
																				SLC38A6
																				SLC38A7
																				SLC40A1
																				SLC45A4
																				SLC46A1
																				SLC49A4
																				SLCO2B1
																				SMAP2
																				SMG6
																				SMIM3
																				SMOX
																				SMURF2
																				SNHG12
																				SNN
																				SNX1
																				SNX2
																				SNX6
																				SNX8
																				SNX9
																				SNX11
																				SNX18
																				SNX24
																				SORBS3
																				SPATS2L
																				SPP1
																				SPRED1
																				SPTLC3
																				SQLE
																				SRGAP2
																				SRGAP2B
																				SRGAP3
																				SRSF7
																				SSB
																				SSBP2
																				ST8SIA4
																				STAB1
																				STARD3
																				STARD10
																				STAT2
																				STAT4
																				STAU1
																				STRN4
																				STX7
																				STX12
																				SUSD1
																				SYNE1
																				SYNGR2
																				SYNJ1
																				SYPL1
																				TADA3
																				TAGAP
																				TBC1D4
																				TBC1D9B
																				TBC1D13
																				TCEAL3
																				TCF4
																				TCF12
																				TCN2
																				TDRKH
																				TENT2
																				TESK2
																				TFE3
																				TGFBI
																				TGM2
																				THBS1
																				TIFAB
																				TIMP3
																				TLE4
																				TLR4
																				TM2D2
																				TMEM37
																				TMEM65
																				TMEM86A
																				TMEM97
																				TMEM106A
																				TMEM119
																				TMEM123
																				TMEM140
																				TMEM150B
																				TMEM189
																				TMEM266
																				TMEM268
																				TMIGD3
																				TNFAIP8
																				TNFRSF11A
																				TNFSF8
																				TNIK
																				TNRC18
																				TNS3
																				TOMM20
																				TOP1
																				TOR1B
																				TP53INP2
																				TPD52
																				TPD52L2
																				TPK1
																				TPRA1
																				TPRG1L
																				TRAF1
																				TRIB1
																				TRIM14
																				TRIM22
																				TRIM47
																				TRIM58
																				TRIP6
																				TRPM2
																				TSC22D3
																				TSPYL4
																				TTYH3
																				TUBA1A
																				TXLNB
																				UBAC1
																				UBE3A
																				UCP2
																				ULK1
																				ULK2
																				UNC93B1
																				UTRN
																				VAMP4
																				VAMP5
																				VAV3
																				VIPAS39
																				VNN2
																				WAS
																				WASHC4
																				WBP1L
																				WDFY1
																				WDFY2
																				WDFY3
																				WDR11
																				WIPF1
																				WNT5A
																				WWP1
																				XPO7
																				ZBED1
																				ZC3H12D
																				ZDHHC2
																				ZFP36L1
																				ZFYVE26
																				ZFYVE28
																				ZHX2
																				ZKSCAN4
																				ZMYM2
																				ZNF331
																				ZNF358
																				ZNF395
																				ZNF496
																				ZNF516
																				ZNF687
																				ZNF704
																				ZNF746
																				ZSCAN26
																				ZSWIM6
																				ZZEF1

## Sheet: Table S3
	Supplementary Table S3. Demographic and clinical characteristics of the study population
	WHO COVID Severity scale	Male		Female		Total
		N	Age (Median)	N	Age (Median)	N
	Mild (1-3)	18 (50,00%)	59	18 (50,00%)	57	36 (39,13%)
	Moderate (4)	13 (52,00%)	74	12 (48,00%)	78	25 (27,17%)
	Severe (5-8)	22 (70,97%)	72,5	9 (29,03%)	79	31 (33,70%)

## Sheet: Table S4 peak calling donor 1
Supplementary Table S4. Summary of ChIP-Seq results. Peak calling was performed using the findPeaks program from the Homer software suite (peak calling donor 1 and 2). Binding sites identified in both donors were by revealed by using the script intersect from the bedtools suite. Annotations of the selected peaks to the genome were obtained by using the Homer suite script annonatePeaks.pl (peak an…
#PeakID	chr	start	end	strand	Normalized Tag Count	focus ratio	findPeaks Score	Total Tags	Control Tags (normalized to IP Experiment)	Fold Change vs Control	p-value vs Control	Fold Change vs Local	p-value vs Local	Clonal Fold Change
chr9-1	chr9	117704220	117704374	+	27.6	0.862	46	50	1.8	28.34	1.25e-53	40.47	3.85e-61	0.91
chr20-4	chr20	13009691	13009845	+	22.6	0.939	34	41	3.5	11.62	2.72e-29	34.95	6.62e-48	1.06
chr21-12	chr21	33811524	33811678	+	22.6	0.827	39	41	0.9	46.47	7.26e-53	22.99	1.04e-40	0.89
chr9-3	chr9	131729561	131729715	+	22.1	0.917	35	40	0.9	45.34	3.37e-51	33.21	6.43e-46	0.94
chr9-4	chr9	87722470	87722624	+	21.5	0.936	33	39	0.4	88.41	4.32e-61	35.12	9.9e-46	0.98
chr12-3	chr12	7571372	7571526	+	21	0.929	33	38	1.8	21.54	8.06e-37	37.38	1.33e-45	0.95
chr12-1	chr12	50924404	50924558	+	21	0.864	36	38	1.8	21.54	8.06e-37	31.15	1.11e-42	0.9
chr12-2	chr12	102498669	102498823	+	21	0.951	36	38	0.4	86.15	3.82e-59	41.18	3.59e-47	0.87
chr19-1	chr19	35462824	35462978	+	21	0.75	35	38	0.9	43.07	6.76e-48	29.27	1.09e-41	0.98
chr11-1	chr11	72483832	72483986	+	20.4	0.911	32	37	0.4	83.88	3.29e-57	29.57	8.6e-41	0.99
chr19-2	chr19	49520789	49520943	+	20.4	0.791	31	37	0.9	41.94	2.91e-46	41.5	4.26e-46	1.02
chr11-3	chr11	65420112	65420266	+	19.9	0.841	29	36	3.5	10.2	4.52e-24	26.76	3.14e-38	1.03
chr16-38	chr16	85872801	85872955	+	19.9	0.909	30	36	3.5	10.2	4.52e-24	32.42	3.97e-41	1.03
chr10-9	chr10	4121772	4121926	+	19.3	0.833	35	35	2.6	13.22	4.61e-27	29.06	2.01e-38	0.85
chr11-2	chr11	93523660	93523814	+	19.3	0.761	32	35	0.9	39.67	4.98e-43	24.59	5.63e-36	0.91
chr17-12	chr17	59287618	59287772	+	18.8	0.947	29	34	1.8	19.27	1.48e-31	33.44	2.21e-39	0.97
chr2-20	chr2	75163006	75163160	+	18.2	0.923	28	33	4.4	7.48	2.99e-18	28.13	7.16e-36	1.01
chr10-15	chr10	92101462	92101616	+	18.2	0.921	30	33	1.8	18.7	2.86e-30	31.49	1.95e-37	0.94
chr16-39	chr16	30602985	30603139	+	18.2	0.973	29	33	1.8	18.7	2.86e-30	32.46	7.41e-38	0.98
chr4-22	chr4	102403203	102403357	+	17.7	0.829	30	32	0.9	36.27	2.85e-38	25.57	1.47e-33	0.91
chr2-19	chr2	64260864	64261018	+	16.6	0.912	29	30	1.8	17	1.71e-26	25.57	1.46e-31	0.92
chr12-4	chr12	89162813	89162967	+	16.6	0.85	29	30	2.6	11.34	1.4e-21	18.8	9.82e-28	0.92
chr1-27	chr1	162003870	162004024	+	16	0.824	23	29	0.4	65.74	3.58e-42	27.67	1.6e-31	1.08
chr6-1	chr6	105880277	105880431	+	16	0.872	25	29	0.4	65.74	3.58e-42	20.6	5.88e-28	1.03
chr4-21	chr4	14277629	14277783	+	15.5	0.805	30	28	1.8	15.87	4.8e-24	20.34	6.67e-27	0.92
chr5-16	chr5	99027310	99027464	+	15.5	0.846	25	28	0.9	31.74	4.06e-32	20.11	9.01e-27	1
chr10-24	chr10	26374488	26374642	+	15.5	0.935	25	28	0.9	31.74	4.06e-32	24.86	3.08e-29	1
chr12-5	chr12	32483617	32483771	+	15.5	0.857	27	28	1.8	15.87	4.8e-24	28.42	8.11e-31	0.92
chr1-24	chr1	16514023	16514177	+	14.9	0.833	23	27	0.9	30.61	1.29e-30	29.26	4.17e-30	1.1
chr9-5	chr9	89527135	89527289	+	14.9	0.848	23	27	0.4	61.21	1.49e-38	26.97	3.6e-29	1.01
chr10-32	chr10	96716580	96716734	+	14.9	0.848	22	27	1.8	15.3	7.64e-23	24.31	5.34e-28	1.05
chr17-19	chr17	55437223	55437377	+	14.9	0.833	22	27	1.8	15.3	7.64e-23	23.33	1.56e-27	1.05
chr1-20	chr1	182795599	182795753	+	14.3	0.781	25	26	0.4	58.94	9.14e-37	17.68	1.36e-23	0.97
chr1-23	chr1	183892486	183892640	+	14.3	0.853	24	26	3.5	7.37	1.45e-14	16.79	4.84e-23	0.93
chr4-38	chr4	1301103	1301257	+	14.3	0.906	23	26	0.9	29.47	3.95e-29	26.81	4.23e-28	1.01
chr4-58	chr4	26076312	26076466	+	14.3	0.824	19	26	2.6	9.82	1.9e-17	18.47	4.65e-24	1.17
chr5-17	chr5	150081815	150081969	+	14.3	0.875	23	26	1.8	14.74	1.17e-21	22.46	3.64e-26	1.06
chr16-44	chr16	79171007	79171161	+	14.3	0.893	23	26	1.8	14.74	1.17e-21	25.57	1.43e-27	0.97
chr17-15	chr17	30950809	30950963	+	14.3	0.806	25	26	0.9	29.47	3.95e-29	16.46	7.9e-23	0.93
chr19-4	chr19	47324536	47324690	+	14.3	0.968	19	26	0.9	29.47	3.95e-29	23.09	1.84e-26	1.17
chr22-11	chr22	17773058	17773212	+	14.3	0.935	22	26	0.9	29.47	3.95e-29	17.32	2.27e-23	1.01
chr1-25	chr1	27435951	27436105	+	13.8	0.812	23	25	0.9	28.34	1.16e-27	20.49	2.88e-24	0.93
chr2-31	chr2	8576870	8577024	+	13.8	0.875	22	25	1.8	14.17	1.73e-20	20.49	2.88e-24	1.02
chr2-28	chr2	208175354	208175508	+	13.8	0.839	24	25	2.6	9.45	1.88e-16	22.2	4.26e-25	0.93
chr4-31	chr4	38174843	38174997	+	13.8	0.628	25	25	1.8	14.17	1.73e-20	16.15	8.14e-22	0.89
chr6-3	chr6	31615071	31615225	+	13.8	0.929	21	25	1.8	14.17	1.73e-20	24.59	3.67e-26	1.07
chr1-28	chr1	206772484	206772638	+	13.2	0.8	22	24	0.9	27.2	3.29e-26	16.32	4.1e-21	0.93
chr2-42	chr2	113240210	113240364	+	13.2	0.793	19	24	0.9	27.2	3.29e-26	22.9	1.81e-24	1.08
chr7-2	chr7	140253001	140253155	+	13.2	0.788	23	24	0.9	27.2	3.29e-26	26.92	4.2e-26	0.93
chr11-5	chr11	30457295	30457449	+	13.2	0.8	21	24	0.9	27.2	3.29e-26	19.93	4.4e-23	0.98
chr11-8	chr11	117989890	117990044	+	13.2	0.862	20	24	0.9	27.2	3.29e-26	12.79	9.74e-19	1.08
chr11-4	chr11	117994541	117994695	+	13.2	0.757	23	24	0.4	54.41	3.05e-33	13.82	1.72e-19	0.89
chr16-52	chr16	79451361	79451515	+	13.2	0.893	20	24	0.9	27.2	3.29e-26	17.84	5.46e-22	1.08
chr1-32	chr1	158809942	158810096	+	12.7	0.88	21	23	0.4	52.14	1.66e-31	23.34	1.03e-23	0.94
chr3-4	chr3	124876396	124876550	+	12.7	0.867	22	23	2.6	8.69	1.62e-14	21.63	5.77e-23	0.94
chr3-3	chr3	129485722	129485876	+	12.7	0.885	23	23	0.4	52.14	1.66e-31	21.63	5.77e-23	0.9
chr5-18	chr5	1564177	1564331	+	12.7	0.926	21	23	1.8	13.04	3.36e-18	22.28	2.99e-23	0.98
chr5-22	chr5	91314512	91314666	+	12.7	0.833	20	23	2.6	8.69	1.62e-14	20.42	2.02e-22	0.98
chr5-21	chr5	172412876	172413030	+	12.7	0.885	21	23	1.8	13.04	3.36e-18	20.71	1.49e-22	0.94
chr6-2	chr6	32197484	32197638	+	12.7	0.92	22	23	1.8	13.04	3.36e-18	21.31	7.95e-23	0.94
chr8-6	chr8	119893274	119893428	+	12.7	0.9	22	23	1.8	13.04	3.36e-18	18.15	2.65e-21	0.94
chr11-6	chr11	60196229	60196383	+	12.7	0.9	21	23	0.4	52.14	1.66e-31	18.15	2.65e-21	1.04
chr12-6	chr12	122720476	122720630	+	12.7	0.889	21	23	0.9	26.07	8.96e-25	27.23	3.42e-25	0.98
chr15-1	chr15	56985156	56985310	+	12.7	0.828	20	23	1.8	13.04	3.36e-18	17.93	3.47e-21	0.98
chr19-3	chr19	6887406	6887560	+	12.7	0.857	21	23	0.9	26.07	8.96e-25	18.85	1.17e-21	0.98
chr1-43	chr1	234959589	234959743	+	12.1	0.793	18	22	1.8	12.47	4.39e-17	12.56	3.8e-17	1.05
chr2-34	chr2	26008967	26009121	+	12.1	0.893	20	22	0.9	24.94	2.34e-23	22.33	2.4e-22	0.94
chr2-32	chr2	74037664	74037818	+	12.1	0.741	22	22	4.4	4.99	2.02e-09	20.68	1.25e-21	0.9
chr2-30	chr2	144661161	144661315	+	12.1	0.733	23	22	1.8	12.47	4.39e-17	14.07	3.75e-18	0.9
chr5-20	chr5	159345475	159345629	+	12.1	0.885	21	22	0.9	24.94	2.34e-23	20.99	9.16e-22	0.99
chr7-3	chr7	36743113	36743267	+	12.1	0.742	22	22	0.4	49.87	8.66e-30	17.37	4.83e-20	0.9
chr7-4	chr7	139855575	139855729	+	12.1	0.889	21	22	4.4	4.99	2.02e-09	17.58	3.73e-20	0.9
chr10-52	chr10	69994287	69994441	+	12.1	0.76	18	22	0.4	49.87	8.66e-30	30.58	3.1e-25	1.11
chr11-7	chr11	62508540	62508694	+	12.1	0.871	21	22	1.8	12.47	4.39e-17	23.84	6.04e-23	0.99
chr13-3	chr13	113854780	113854934	+	12.1	0.8	20	22	0.9	24.94	2.34e-23	19.54	4.14e-21	0.94
chr16-47	chr16	55534862	55535016	+	12.1	0.821	21	22	0.4	49.87	8.66e-30	20.09	2.29e-21	0.94
chr17-18	chr17	81396801	81396955	+	12.1	0.897	23	22	0.4	49.87	8.66e-30	21.98	3.5e-22	0.86
chr19-5	chr19	48780906	48781060	+	12.1	0.92	18	22	1.8	12.47	4.39e-17	23.84	6.04e-23	1.05
chr2-49	chr2	174600454	174600608	+	11.6	0.704	18	21	3.5	5.95	2.16e-10	18.65	8.11e-20	1
chr2-50	chr2	216171149	216171303	+	11.6	0.731	18	21	1.8	11.9	5.5e-16	20.04	1.93e-20	1
chr3-5	chr3	33807257	33807411	+	11.6	0.773	18	21	0.9	23.8	5.83e-22	19.74	2.59e-20	1
chr3-6	chr3	139434778	139434932	+	11.6	0.846	18	21	0.4	47.61	4.32e-28	15.61	2.75e-18	1
chr4-59	chr4	26150961	26151115	+	11.6	0.84	19	21	0.9	23.8	5.83e-22	19.46	3.47e-20	1
chr4-63	chr4	76194557	76194711	+	11.6	0.774	19	21	0.4	47.61	4.32e-28	14.92	6.72e-18	1.05
chr6-4	chr6	149499115	149499269	+	11.6	0.846	19	21	0.9	23.8	5.83e-22	19.46	3.47e-20	0.94
chr7-6	chr7	17680128	17680282	+	11.6	0.778	18	21	1.8	11.9	5.5e-16	16.18	1.36e-18	1
chr10-33	chr10	33623743	33623897	+	11.6	0.926	21	21	1.8	11.9	5.5e-16	13.7	3.57e-17	0.9
chr10-58	chr10	73717686	73717840	+	11.6	0.88	17	21	1.8	11.9	5.5e-16	20.34	1.43e-20	1.12
chr12-7	chr12	70196821	70196975	+	11.6	0.833	20	21	0.4	47.61	4.32e-28	17.67	2.38e-19	0.9
chr18-9	chr18	3595772	3595926	+	11.6	0.9	18	21	0.4	47.61	4.32e-28	21.31	5.36e-21	1.05
chr20-26	chr20	32051342	32051496	+	11.6	0.913	17	21	0.4	47.61	4.32e-28	26.85	5.13e-23	1.05
chr1-36	chr1	19454804	19454958	+	11	0.778	19	20	0.9	22.67	1.39e-20	14.7	5.34e-17	0.95
chr1-40	chr1	184160314	184160468	+	11	0.833	19	20	0.9	22.67	1.39e-20	14.53	6.61e-17	0.95
chr1-29	chr1	208065977	208066131	+	11	0.852	22	20	0.4	45.34	2.06e-26	18.53	6.76e-19	0.85
chr2-38	chr2	70029934	70030088	+	11	0.875	19	20	0.9	22.67	1.39e-20	19.37	2.91e-19	0.95
chr2-56	chr2	152500039	152500193	+	11	0.826	17	20	0.9	22.67	1.39e-20	22.83	1.21e-20	1
chr3-12	chr3	39216260	39216414	+	11	0.857	16	20	1.8	11.34	6.57e-15	22.05	2.36e-20	1.07
chr4-64	chr4	183398270	183398424	+	11	0.826	19	20	1.8	11.34	6.57e-15	16.39	6.87e-18	0.9
chr4-57	chr4	184896930	184897084	+	11	0.833	20	20	2.6	7.56	9.47e-12	17.05	3.28e-18	0.9
chr5-19	chr5	42949889	42950043	+	11	0.92	21	20	2.6	7.56	9.47e-12	16.19	8.74e-18	0.9
chr6-5	chr6	7201757	7201911	+	11	0.8	17	20	1.8	11.34	6.57e-15	16.83	4.21e-18	1
chr7-5	chr7	2608868	2609022	+	11	0.885	20	20	0.9	22.67	1.39e-20	18.53	6.76e-19	0.9
chr7-10	chr7	5704540	5704694	+	11	0.87	16	20	0.4	45.34	2.06e-26	17.05	3.28e-18	1.07
chr8-9	chr8	104623054	104623208	+	11	0.864	19	20	1.8	11.34	6.57e-15	29.06	1.17e-22	0.9
chr8-10	chr8	110673965	110674119	+	11	0.88	19	20	0.4	45.34	2.06e-26	20.62	8.43e-20	0.95
chr8-14	chr8	126939679	126939833	+	11	0.826	16	20	0.9	22.67	1.39e-20	15.79	1.4e-17	1.07
chr8-7	chr8	141266433	141266587	+	11	0.731	22	20	0.9	22.67	1.39e-20	21.67	3.28e-20	0.85
chr11-10	chr11	104735083	104735237	+	11	0.909	18	20	1.8	11.34	6.57e-15	26.1	9.34e-22	0.95
chr12-10	chr12	3896928	3897082	+	11	0.913	17	20	2.6	7.56	9.47e-12	15.41	2.21e-17	1
chr13-4	chr13	99407075	99407229	+	11	0.913	17	20	0.4	45.34	2.06e-26	22.05	2.36e-20	1
chr13-5	chr13	110870377	110870531	+	11	0.826	16	20	1.8	11.34	6.57e-15	22.05	2.36e-20	1.07
chr14-1	chr14	92655915	92656069	+	11	0.926	19	20	0.9	22.67	1.39e-20	21.31	4.51e-20	0.9
chr16-54	chr16	72202570	72202724	+	11	0.84	17	20	2.6	7.56	9.47e-12	15.41	2.21e-17	1
chr17-25	chr17	5611071	5611225	+	11	0.833	18	20	0.4	45.34	2.06e-26	15.04	3.45e-17	1
chr18-7	chr18	9073948	9074102	+	11	0.821	21	20	1.8	11.34	6.57e-15	20.62	8.43e-20	0.85
chr20-44	chr20	30503633	30503787	+	11	0.864	14	20	1.8	11.34	6.57e-15	12.79	7.13e-16	1.22
chr1-35	chr1	15835725	15835879	+	10.5	0.913	19	19	0.9	21.54	3.14e-19	22.5	1.43e-19	0.9
chr1-39	chr1	150611562	150611716	+	10.5	0.857	19	19	0.4	43.07	9.32e-25	19.91	1.3e-18	0.9
chr1-47	chr1	163322015	163322169	+	10.5	0.64	17	19	1.8	10.77	7.48e-14	13.35	1.74e-15	1.01
chr1-48	chr1	167563624	167563778	+	10.5	0.857	17	19	1.8	10.77	7.48e-14	20.25	9.62e-19	0.95
chr1-33	chr1	226034521	226034675	+	10.5	0.893	21	19	0.4	43.07	9.32e-25	15	2.21e-16	0.9
chr2-51	chr2	74554727	74554881	+	10.5	0.769	17	19	1.8	10.77	7.48e-14	18.13	7.4e-18	1.01
chr2-68	chr2	88282023	88282177	+	10.5	0.783	15	19	0.4	43.07	9.32e-25	24.3	3.52e-20	1.08
chr2-62	chr2	120257608	120257762	+	10.5	0.88	16	19	0.9	21.54	3.14e-19	14.81	2.75e-16	1.01
chr2-73	chr2	197239519	197239673	+	10.5	0.69	15	19	0.4	43.07	9.32e-25	14.81	2.75e-16	1.08
chr3-8	chr3	46098478	46098632	+	10.5	0.864	17	19	2.6	7.18	7.21e-11	14.46	4.23e-16	0.95
chr4-72	chr4	101032627	101032781	+	10.5	0.731	17	19	0.9	21.54	3.14e-19	19.91	1.3e-18	0.95
chr11-9	chr11	119615606	119615760	+	10.5	0.84	19	19	0.9	21.54	3.14e-19	18.13	7.4e-18	0.9
chr12-11	chr12	7138127	7138281	+	10.5	0.81	17	19	3.5	5.38	7.43e-09	15.78	8.97e-17	0.95
chr12-8	chr12	26791521	26791675	+	10.5	0.733	19	19	0.4	43.07	9.32e-25	17.11	2.1e-17	0.9
chr14-8	chr14	54650595	54650749	+	10.5	0.95	16	19	0.9	21.54	3.14e-19	14.46	4.23e-16	1.01
chr14-5	chr14	68397317	68397471	+	10.5	0.75	17	19	0.4	43.07	9.32e-25	11.68	1.82e-14	0.95
chr14-12	chr14	68733038	68733192	+	10.5	0.8	15	19	0.9	21.54	3.14e-19	15.98	7.11e-17	1.08
chr14-2	chr14	95185503	95185657	+	10.5	0.917	19	19	0.4	43.07	9.32e-25	15.57	1.13e-16	0.9
chr15-7	chr15	65833095	65833249	+	10.5	0.773	16	19	0.9	21.54	3.14e-19	24.3	3.52e-20	1.08
chr20-22	chr20	19974018	19974172	+	10.5	0.808	18	19	0.9	21.54	3.14e-19	15	2.21e-16	1.01
chr21-46	chr21	34223481	34223635	+	10.5	0.88	18	19	3.5	5.38	7.43e-09	18.41	5.65e-18	0.95
chr1-41	chr1	15328900	15329054	+	9.93	0.947	18	18	3.5	5.1	4.04e-08	23.98	4.23e-19	0.85
chr1-54	chr1	221097760	221097914	+	9.93	0.947	16	18	0.4	40.81	4.02e-23	18.87	2.58e-17	0.95
chr2-57	chr2	160332502	160332656	+	9.93	0.857	17	18	0.4	40.81	4.02e-23	18.27	4.47e-17	0.95
chr2-77	chr2	231242178	231242332	+	9.93	0.667	15	18	1.8	10.2	8.1e-13	13.08	1.34e-14	1.02
chr3-10	chr3	12964341	12964495	+	9.93	0.826	16	18	1.8	10.2	8.1e-13	14.75	1.77e-15	1.02
chr3-40	chr3	177334175	177334329	+	9.93	0.947	13	18	0.4	40.81	4.02e-23	12.51	2.8e-14	1.17
chr3-28	chr3	184473179	184473333	+	9.93	0.667	14	18	1.8	10.2	8.1e-13	16.21	3.6e-16	1.09
chr4-76	chr4	153741610	153741764	+	9.93	0.84	16	18	0.9	20.4	6.77e-18	13.7	6.13e-15	1.02
chr5-28	chr5	61408649	61408803	+	9.93	0.85	15	18	0.9	20.4	6.77e-18	20.92	4.4e-18	1.02
chr5-25	chr5	135456470	135456624	+	9.93	0.792	16	18	2.6	6.8	5.22e-10	15.34	9.11e-16	0.95
chr6-8	chr6	30489245	30489399	+	9.93	0.81	16	18	1.8	10.2	8.1e-13	15.14	1.14e-15	0.95
chr6-6	chr6	105909198	105909352	+	9.93	0.773	17	18	0.9	20.4	6.77e-18	16.21	3.6e-16	0.9
chr6-7	chr6	134295950	134296104	+	9.93	0.714	17	18	0.9	20.4	6.77e-18	17.18	1.35e-16	0.9
chr7-8	chr7	20219934	20220088	+	9.93	0.8	17	18	0.9	20.4	6.77e-18	14.95	1.42e-15	0.9
chr8-17	chr8	18747983	18748137	+	9.93	0.864	14	18	0.9	20.4	6.77e-18	17.98	6.17e-17	1.09
chr8-11	chr8	97215989	97216143	+	9.93	0.818	18	18	0.9	20.4	6.77e-18	13.23	1.1e-14	0.9
chr9-11	chr9	117777970	117778124	+	9.93	0.783	14	18	1.8	10.2	8.1e-13	13.87	5.02e-15	1.09
chr10-79	chr10	77531828	77531982	+	9.93	0.9	15	18	0.9	20.4	6.77e-18	15.76	5.77e-16	1.02
chr10-67	chr10	89346607	89346761	+	9.93	0.905	16	18	2.6	6.8	5.22e-10	12.24	4.01e-14	0.95
chr11-13	chr11	60477017	60477171	+	9.93	0.789	17	18	0.4	40.81	4.02e-23	28.07	2.77e-20	0.9
chr11-14	chr11	67449613	67449767	+	9.93	0.8	17	18	1.8	10.2	8.1e-13	17.18	1.35e-16	0.9
chr12-17	chr12	15726077	15726231	+	9.93	0.75	15	18	1.8	10.2	8.1e-13	19.18	1.95e-17	1.02
chr12-9	chr12	101491429	101491583	+	9.93	0.87	19	18	0.9	20.4	6.77e-18	20.55	5.99e-18	0.85
chr14-11	chr14	68392839	68392993	+	9.93	0.826	15	18	0.9	20.4	6.77e-18	10.37	6.22e-13	1.09
chr14-3	chr14	92770578	92770732	+	9.93	0.783	18	18	1.8	10.2	8.1e-13	11.74	8e-14	0.9
chr15-5	chr15	77187919	77188073	+	9.93	0.909	17	18	0.9	20.4	6.77e-18	20.19	8.11e-18	0.95
chr17-35	chr17	42678167	42678321	+	9.93	0.84	16	18	1.8	10.2	8.1e-13	20.92	4.4e-18	0.95
chr18-10	chr18	56468510	56468664	+	9.93	0.773	18	18	4.4	4.08	9.83e-07	14.95	1.42e-15	0.85
chr19-12	chr19	54248006	54248160	+	9.93	0.913	15	18	1.8	10.2	8.1e-13	25.02	2.03e-19	1.09
chr20-28	chr20	20003196	20003350	+	9.93	0.739	16	18	2.6	6.8	5.22e-10	16.21	3.6e-16	1.02
chr20-21	chr20	37185834	37185988	+	9.93	0.818	19	18	1.8	10.2	8.1e-13	25.02	2.03e-19	0.9
chr1-50	chr1	15416259	15416413	+	9.38	0.741	16	17	0.9	19.27	1.38e-16	14.3	1.73e-14	0.96
chr1-57	chr1	23785020	23785174	+	9.38	0.708	15	17	0.4	38.54	1.64e-21	13.59	3.91e-14	0.96
chr1-52	chr1	181136010	181136164	+	9.38	0.762	16	17	0.4	38.54	1.64e-21	14.69	1.13e-14	0.96
chr1-49	chr1	207188996	207189150	+	9.38	0.905	17	17	0.4	38.54	1.64e-21	14.89	9.13e-15	0.9
chr2-71	chr2	96395608	96395762	+	9.38	0.8	15	17	0.4	38.54	1.64e-21	16.47	1.82e-15	0.96
chr2-58	chr2	231162032	231162186	+	9.38	0.789	17	17	2.6	6.42	3.58e-09	14.69	1.13e-14	0.9
chr3-13	chr3	42072469	42072623	+	9.38	0.9	16	17	1.8	9.63	8.31e-12	14.69	1.13e-14	0.96
chr3-9	chr3	52499050	52499204	+	9.38	0.913	17	17	0.9	19.27	1.38e-16	11.44	5.82e-13	0.9
chr3-15	chr3	131386639	131386793	+	9.38	0.85	16	17	0.4	38.54	1.64e-21	17.82	4.87e-16	0.9
chr3-7	chr3	160980997	160981151	+	9.38	0.818	18	17	0.9	19.27	1.38e-16	19.41	1.23e-16	0.84
chr4-73	chr4	11489453	11489607	+	9.38	0.593	16	17	0.9	19.27	1.38e-16	12.21	2.1e-13	0.9
chr4-84	chr4	84967455	84967609	+	9.38	0.85	15	17	2.6	6.42	3.58e-09	13.1	6.99e-14	0.96
chr4-87	chr4	185734407	185734561	+	9.38	0.682	15	17	0.4	38.54	1.64e-21	11.32	6.85e-13	0.96
chr5-23	chr5	10353070	10353224	+	9.38	0.727	17	17	2.6	6.42	3.58e-09	20.51	5.06e-17	0.9
chr5-36	chr5	43042443	43042597	+	9.38	0.944	13	17	1.8	9.63	8.31e-12	16.22	2.32e-15	1.1
chr5-30	chr5	115450746	115450900	+	9.38	0.818	15	17	0.9	19.27	1.38e-16	26.51	7.77e-19	1.1
chr5-55	chr5	147805290	147805444	+	9.38	0.739	12	17	0.9	19.27	1.38e-16	11.94	2.97e-13	1.19
chr6-10	chr6	113809921	113810075	+	9.38	0.857	16	17	1.8	9.63	8.31e-12	10.45	2.37e-12	0.96
chr6-12	chr6	163405033	163405187	+	9.38	0.9	15	17	0.9	19.27	1.38e-16	12.08	2.5e-13	1.02
chr7-9	chr7	36192084	36192238	+	9.38	0.8	17	17	0.9	19.27	1.38e-16	17.53	6.32e-16	0.9
chr7-15	chr7	74203350	74203504	+	9.38	0.789	14	17	0.4	38.54	1.64e-21	21.74	1.97e-17	1.02
chr7-17	chr7	83936506	83936660	+	9.38	0.6	14	17	0.9	19.27	1.38e-16	14.12	2.13e-14	1.02
chr9-7	chr9	72305061	72305215	+	9.38	0.818	17	17	0.9	19.27	1.38e-16	12.94	8.44e-14	0.9
chr9-10	chr9	87555108	87555262	+	9.38	0.783	14	17	0.9	19.27	1.38e-16	10.87	1.29e-12	1.1
chr10-103	chr10	79148573	79148727	+	9.38	0.95	13	17	1.8	9.63	8.31e-12	15.1	7.33e-15	1.1
chr10-66	chr10	87054698	87054852	+	9.38	0.8	16	17	2.6	6.42	3.58e-09	17.82	4.87e-16	0.9
chr11-12	chr11	47244971	47245125	+	9.38	0.741	17	17	2.6	6.42	3.58e-09	15.1	7.33e-15	0.9
chr11-24	chr11	75100287	75100441	+	9.38	0.9	14	17	0.4	38.54	1.64e-21	20.51	5.06e-17	1.02
chr11-11	chr11	110075541	110075695	+	9.38	0.818	18	17	0.4	38.54	1.64e-21	12.49	1.47e-13	0.84
chr12-12	chr12	49063995	49064149	+	9.38	0.905	17	17	0.9	19.27	1.38e-16	13.1	6.99e-14	0.9
chr12-13	chr12	121620429	121620583	+	9.38	0.895	17	17	0.9	19.27	1.38e-16	24.7	2.46e-18	0.84
chr12-27	chr12	124725709	124725863	+	9.38	0.667	14	17	0.9	19.27	1.38e-16	10.76	1.51e-12	1.02
chr14-10	chr14	64511449	64511603	+	9.38	0.905	15	17	0.4	38.54	1.64e-21	16.47	1.82e-15	1.02
chr14-4	chr14	65045866	65046020	+	9.38	0.81	17	17	0.9	19.27	1.38e-16	20.13	6.84e-17	0.9
chr14-6	chr14	68569035	68569189	+	9.38	0.864	17	17	1.8	9.63	8.31e-12	17.82	4.87e-16	0.9
chr14-20	chr14	88045917	88046071	+	9.38	0.81	13	17	0.4	38.54	1.64e-21	10.06	4.25e-12	1.19
chr15-8	chr15	40022337	40022491	+	9.38	0.95	15	17	1.8	9.63	8.31e-12	20.51	5.06e-17	0.96
chr15-10	chr15	74781151	74781305	+	9.38	0.727	15	17	0.9	19.27	1.38e-16	16.98	1.11e-15	0.96
chr15-12	chr15	101199771	101199925	+	9.38	0.773	14	17	1.8	9.63	8.31e-12	14.69	1.13e-14	1.02
chr16-58	chr16	48562264	48562418	+	9.38	0.696	16	17	0.9	19.27	1.38e-16	12.21	2.1e-13	0.9
chr16-59	chr16	55368348	55368502	+	9.38	0.773	16	17	0.9	19.27	1.38e-16	14.12	2.13e-14	0.96
chr16-66	chr16	79307360	79307514	+	9.38	0.85	15	17	0.4	38.54	1.64e-21	14.69	1.13e-14	1.02
chr17-34	chr17	36197346	36197500	+	9.38	0.714	16	17	0.4	38.54	1.64e-21	9.79	6.48e-12	0.9
chr17-46	chr17	70527384	70527538	+	9.38	0.792	15	17	1.8	9.63	8.31e-12	16.22	2.32e-15	0.96
chr17-47	chr17	74520881	74521035	+	9.38	0.842	15	17	0.9	19.27	1.38e-16	12.08	2.5e-13	0.96
chr18-12	chr18	77178563	77178717	+	9.38	0.609	15	17	0.4	38.54	1.64e-21	13.1	6.99e-14	1.02
chr19-16	chr19	7480920	7481074	+	9.38	0.9	14	17	0.4	38.54	1.64e-21	19.76	9.2e-17	1.02
chr19-17	chr19	18504349	18504503	+	9.38	0.842	14	17	0.4	38.54	1.64e-21	16.22	2.32e-15	1.02
chr19-10	chr19	39939673	39939827	+	9.38	0.826	15	17	3.5	4.82	2.09e-07	11.69	4.17e-13	1.02
chr19-6	chr19	54373808	54373962	+	9.38	0.76	18	17	1.8	9.63	8.31e-12	13.25	5.77e-14	0.9
chr20-24	chr20	46900203	46900357	+	9.38	0.76	18	17	0.4	38.54	1.64e-21	15.75	3.71e-15	0.84
chr20-37	chr20	53623497	53623651	+	9.38	0.857	15	17	1.8	9.63	8.31e-12	16.47	1.82e-15	0.96
chr1-58	chr1	28174771	28174925	+	8.83	0.75	15	16	0.4	36.27	6.32e-20	12.18	1.1e-12	0.89
chr1-65	chr1	46594232	46594386	+	8.83	0.652	14	16	0.9	18.14	2.66e-15	10.66	7.79e-12	1.03
chr1-78	chr1	51433797	51433951	+	8.83	0.889	13	16	0.9	18.14	2.66e-15	17.95	3.12e-15	1.03
chr1-60	chr1	100266125	100266279	+	8.83	0.882	15	16	1.8	9.07	8.05e-11	16.24	1.41e-14	0.89
chr1-53	chr1	186848897	186849051	+	8.83	0.857	16	16	0.9	18.14	2.66e-15	14.01	1.36e-13	0.89
chr2-79	chr2	64204330	64204484	+	8.83	0.684	14	16	0.4	36.27	6.32e-20	16.24	1.41e-14	0.96
chr2-55	chr2	137959329	137959483	+	8.83	0.87	17	16	2.6	6.05	2.32e-08	11.49	2.57e-12	0.89
chr2-64	chr2	169478351	169478505	+	8.83	0.727	16	16	0.4	36.27	6.32e-20	14.83	5.87e-14	0.96
chr2-65	chr2	173997524	173997678	+	8.83	0.739	16	16	0.4	36.27	6.32e-20	12.32	9.19e-13	0.89
chr2-66	chr2	191571530	191571684	+	8.83	0.773	16	16	3.5	4.53	1.02e-06	14.61	7.29e-14	0.96
chr2-74	chr2	200635341	200635495	+	8.83	0.9	15	16	0.4	36.27	6.32e-20	16.24	1.41e-14	1.03
chr2-75	chr2	203897661	203897815	+	8.83	0.81	15	16	0.4	36.27	6.32e-20	11.12	4.18e-12	0.96
chr2-76	chr2	230700635	230700789	+	8.83	0.783	15	16	1.8	9.07	8.05e-11	16.24	1.41e-14	0.89
chr3-11	chr3	27521560	27521714	+	8.83	0.773	16	16	0.4	36.27	6.32e-20	14.61	7.29e-14	0.89
chr3-14	chr3	69330841	69330995	+	8.83	0.875	16	16	0.4	36.27	6.32e-20	10.77	6.69e-12	1.03
chr3-25	chr3	124791619	124791773	+	8.83	0.944	14	16	0.9	18.14	2.66e-15	16.77	8.68e-15	0.96
chr3-20	chr3	127736270	127736424	+	8.83	0.857	15	16	0.9	18.14	2.66e-15	17.34	5.25e-15	0.96
chr3-26	chr3	161035935	161036089	+	8.83	0.882	14	16	0.9	18.14	2.66e-15	15.04	4.72e-14	0.96
chr3-30	chr3	188905755	188905909	+	8.83	0.56	14	16	0.4	36.27	6.32e-20	11.62	2.18e-12	1.03
chr4-110	chr4	81470574	81470728	+	8.83	0.889	13	16	2.6	6.05	2.32e-08	12.95	4.42e-13	1.03
chr4-85	chr4	87007841	87007995	+	8.83	0.941	15	16	0.9	18.14	2.66e-15	11.37	3.03e-12	0.89
chr4-86	chr4	139951256	139951410	+	8.83	0.789	15	16	1.8	9.07	8.05e-11	16.5	1.11e-14	0.89
chr5-32	chr5	87002639	87002793	+	8.83	0.8	14	16	0.9	18.14	2.66e-15	15.04	4.72e-14	0.96
chr5-24	chr5	96146519	96146673	+	8.83	0.821	17	16	0.9	18.14	2.66e-15	9.13	7.26e-11	0.89
chr5-33	chr5	96149671	96149825	+	8.83	0.85	14	16	0.9	18.14	2.66e-15	9.84	2.49e-11	1.03
chr6-11	chr6	11744945	11745099	+	8.83	0.714	15	16	0.4	36.27	6.32e-20	14.61	7.29e-14	0.89
chr6-9	chr6	113632097	113632251	+	8.83	0.75	16	16	0.4	36.27	6.32e-20	9.3	5.61e-11	0.89
chr6-27	chr6	122790921	122791075	+	8.83	0.684	13	16	0.9	18.14	2.66e-15	16.77	8.68e-15	1.03
chr6-29	chr6	135434234	135434388	+	8.83	0.789	13	16	0.4	36.27	6.32e-20	16.24	1.41e-14	1.03
chr6-19	chr6	149250442	149250596	+	8.83	0.571	14	16	0.4	36.27	6.32e-20	15.5	3.01e-14	1.03
chr6-20	chr6	166950302	166950456	+	8.83	0.8	14	16	0.4	36.27	6.32e-20	13.82	1.67e-13	0.96
chr7-20	chr7	30237382	30237536	+	8.83	0.778	13	16	3.5	4.53	1.02e-06	16.5	1.11e-14	1.03
chr7-14	chr7	47466550	47466704	+	8.83	0.619	14	16	1.8	9.07	8.05e-11	14.83	5.87e-14	0.96
chr7-18	chr7	138126003	138126157	+	8.83	0.9	14	16	1.8	9.07	8.05e-11	14.83	5.87e-14	0.96
chr10-69	chr10	26438184	26438338	+	8.83	0.882	15	16	0.9	18.14	2.66e-15	15.74	2.4e-14	0.89
chr10-78	chr10	61397290	61397444	+	8.83	0.895	15	16	0.9	18.14	2.66e-15	15.27	3.78e-14	0.89
chr10-80	chr10	96801640	96801794	+	8.83	0.706	15	16	0.9	18.14	2.66e-15	21.77	1.67e-16	0.89
chr11-16	chr11	932492	932646	+	8.83	0.773	15	16	0.9	18.14	2.66e-15	12.48	7.68e-13	0.96
chr11-20	chr11	47499715	47499869	+	8.83	0.842	14	16	0.4	36.27	6.32e-20	17.34	5.25e-15	0.96
chr11-21	chr11	62343734	62343888	+	8.83	0.895	14	16	0.9	18.14	2.66e-15	13.46	2.49e-13	1.03
chr11-37	chr11	122749062	122749216	+	8.83	0.833	12	16	0.9	18.14	2.66e-15	12.79	5.33e-13	1.12
chr12-14	chr12	6416739	6416893	+	8.83	0.818	16	16	2.6	6.05	2.32e-08	15.74	2.4e-14	0.89
chr12-15	chr12	101439418	101439572	+	8.83	0.864	16	16	0.9	18.14	2.66e-15	13.46	2.49e-13	0.84
chr14-9	chr14	68682591	68682745	+	8.83	0.625	16	16	0.9	18.14	2.66e-15	11.37	3.03e-12	0.84
chr14-17	chr14	74492689	74492843	+	8.83	0.818	13	16	0.4	36.27	6.32e-20	15.74	2.4e-14	1.03
chr16-65	chr16	67390653	67390807	+	8.83	0.75	15	16	1.8	9.07	8.05e-11	17.05	6.77e-15	0.89
chr16-60	chr16	84751922	84752076	+	8.83	0.81	16	16	0.4	36.27	6.32e-20	13.82	1.67e-13	0.84
chr16-76	chr16	88596618	88596772	+	8.83	0.941	13	16	0.9	18.14	2.66e-15	12.79	5.33e-13	1.03
chr17-41	chr17	34249602	34249756	+	8.83	0.789	15	16	0.9	18.14	2.66e-15	12.95	4.42e-13	0.89
chr17-43	chr17	34368273	34368427	+	8.83	0.75	15	16	2.6	6.05	2.32e-08	13.82	1.67e-13	0.89
chr17-45	chr17	64074432	64074586	+	8.83	0.85	15	16	0.4	36.27	6.32e-20	16.24	1.41e-14	0.89
chr18-13	chr18	57523327	57523481	+	8.83	0.95	14	16	1.8	9.07	8.05e-11	17.34	5.25e-15	1.03
chr18-21	chr18	62331772	62331926	+	8.83	0.727	13	16	1.8	9.07	8.05e-11	10.88	5.73e-12	1.03
chr18-14	chr18	74501604	74501758	+	8.83	0.842	14	16	1.8	9.07	8.05e-11	11.89	1.55e-12	0.96
chr18-16	chr18	77055179	77055333	+	8.83	0.842	14	16	0.9	18.14	2.66e-15	13.46	2.49e-13	0.96
chr19-14	chr19	5903778	5903932	+	8.83	0.765	14	16	1.8	9.07	8.05e-11	22.24	1.2e-16	0.96
chr19-7	chr19	17060989	17061143	+	8.83	0.9	16	16	0.4	36.27	6.32e-20	18.94	1.38e-15	0.96
chr20-27	chr20	1820795	1820949	+	8.83	0.826	16	16	0.4	36.27	6.32e-20	14.21	1.11e-13	0.84
chr20-32	chr20	32068961	32069115	+	8.83	0.815	16	16	1.8	9.07	8.05e-11	9.47	4.3e-11	0.89
chr20-48	chr20	40436846	40437000	+	8.83	0.947	14	16	0.9	18.14	2.66e-15	17.34	5.25e-15	1.03
chr21-45	chr21	33200012	33200166	+	8.83	0.833	18	16	0.4	36.27	6.32e-20	11.76	1.84e-12	0.89
chr21-58	chr21	33317304	33317458	+	8.83	0.714	16	16	0.9	18.14	2.66e-15	14.83	5.87e-14	0.84
chr1-56	chr1	15258937	15259091	+	8.28	0.85	15	15	1.8	8.5	7.36e-10	10.66	3.46e-11	0.89
chr1-64	chr1	22851589	22851743	+	8.28	0.81	14	15	0.9	17	4.83e-14	15.98	1.15e-13	0.96
chr1-71	chr1	229027701	229027855	+	8.28	0.842	14	15	1.8	8.5	7.36e-10	13.9	8.74e-13	0.96
chr1-72	chr1	236206609	236206763	+	8.28	0.783	14	15	0.9	17	4.83e-14	10.66	3.46e-11	1.12
chr2-91	chr2	108637561	108637715	+	8.28	0.882	13	15	0.9	17	4.83e-14	16.83	5.6e-14	1.03
chr2-83	chr2	134233372	134233526	+	8.28	0.842	14	15	0.4	34.01	2.29e-18	11.28	1.58e-11	0.96
chr2-63	chr2	144607935	144608089	+	8.28	0.895	16	15	0.9	17	4.83e-14	8.64	5.93e-10	0.89
chr2-85	chr2	203656974	203657128	+	8.28	0.8	14	15	2.6	5.67	1.42e-07	12.96	2.32e-12	1.03
chr2-95	chr2	207501284	207501438	+	8.28	0.833	13	15	0.4	34.01	2.29e-18	15.22	2.29e-13	1.03
chr2-96	chr2	217834267	217834421	+	8.28	0.842	13	15	0.4	34.01	2.29e-18	14.98	3.04e-13	1.03
chr2-67	chr2	231361142	231361296	+	8.28	0.833	16	15	0.9	17	4.83e-14	13.32	1.58e-12	0.89
chr3-18	chr3	12405989	12406143	+	8.28	0.706	15	15	0.9	17	4.83e-14	11.02	2.18e-11	0.96
chr3-23	chr3	71629831	71629985	+	8.28	0.824	14	15	1.8	8.5	7.36e-10	14.31	5.79e-13	0.96
chr3-36	chr3	125146131	125146285	+	8.28	0.842	13	15	0.9	17	4.83e-14	15.98	1.15e-13	1.03
chr3-21	chr3	158337278	158337432	+	8.28	0.895	15	15	0.4	34.01	2.29e-18	15.72	1.46e-13	1.03
chr3-39	chr3	172129767	172129921	+	8.28	0.773	13	15	3.5	4.25	4.7e-06	12.79	2.8e-12	1.12
chr3-27	chr3	184004575	184004729	+	8.28	0.737	14	15	3.5	4.25	4.7e-06	10.78	2.97e-11	0.96
chr4-130	chr4	66943222	66943376	+	8.28	0.7	12	15	0.9	17	4.83e-14	10.66	3.46e-11	1.12
chr4-83	chr4	83023167	83023321	+	8.28	0.8	15	15	0.9	17	4.83e-14	23.39	5.14e-16	0.96
chr4-97	chr4	110034064	110034218	+	8.28	0.824	14	15	0.4	34.01	2.29e-18	16.83	5.6e-14	0.96
chr4-114	chr4	185730426	185730580	+	8.28	0.812	13	15	1.8	8.5	7.36e-10	9.99	8.35e-11	1.03
chr5-46	chr5	40841516	40841670	+	8.28	0.875	12	15	0.9	17	4.83e-14	14.1	7.13e-13	1.12
chr5-29	chr5	65735105	65735259	+	8.28	0.833	15	15	1.8	8.5	7.36e-10	13.32	1.58e-12	0.89
chr6-22	chr6	6592134	6592288	+	8.28	0.9	13	15	0.9	17	4.83e-14	11.99	6.85e-12	1.12
chr6-14	chr6	6599607	6599761	+	8.28	0.765	14	15	0.4	34.01	2.29e-18	16.25	9.11e-14	0.96
chr7-12	chr7	36207952	36208106	+	8.28	0.696	15	15	0.4	34.01	2.29e-18	11.28	1.58e-11	0.96
chr8-18	chr8	21674766	21674920	+	8.28	0.833	14	15	2.6	5.67	1.42e-07	13.7	1.07e-12	0.96
chr8-13	chr8	122659302	122659456	+	8.28	0.773	16	15	0.4	34.01	2.29e-18	12.96	2.32e-12	0.96
chr8-15	chr8	126907292	126907446	+	8.28	0.938	15	15	0.4	34.01	2.29e-18	14.31	5.79e-13	0.89
chr9-9	chr9	72365160	72365314	+	8.28	0.938	14	15	0.4	34.01	2.29e-18	12.96	2.32e-12	0.96
chr10-81	chr10	3869124	3869278	+	8.28	0.778	14	15	0.9	17	4.83e-14	14.1	7.13e-13	1.03
chr10-82	chr10	13857451	13857605	+	8.28	0.75	14	15	0.4	34.01	2.29e-18	11.84	8.13e-12	1.03
chr10-107	chr10	30553815	30553969	+	8.28	0.737	12	15	0.9	17	4.83e-14	10.9	2.55e-11	1.12
chr10-68	chr10	91418567	91418721	+	8.28	0.789	16	15	0.4	34.01	2.29e-18	12.96	2.32e-12	0.89
chr10-105	chr10	101831079	101831233	+	8.28	0.875	13	15	0.4	34.01	2.29e-18	18.09	2e-14	1.03
chr10-91	chr10	102454116	102454270	+	8.28	0.9	14	15	0.9	17	4.83e-14	18.44	1.53e-14	0.96
chr11-34	chr11	8705249	8705403	+	8.28	0.778	12	15	0.9	17	4.83e-14	17.44	3.38e-14	1.12
chr11-26	chr11	10400968	10401122	+	8.28	0.765	13	15	0.4	34.01	2.29e-18	14.75	3.78e-13	1.03
chr11-19	chr11	35682683	35682837	+	8.28	0.889	14	15	0.9	17	4.83e-14	10.1	7.24e-11	0.96
chr11-22	chr11	63853589	63853743	+	8.28	0.833	14	15	2.6	5.67	1.42e-07	16.53	7.16e-14	1.03
chr11-23	chr11	73623764	73623918	+	8.28	0.947	14	15	0.4	34.01	2.29e-18	14.75	3.78e-13	1.03
chr11-17	chr11	78833379	78833533	+	8.28	0.762	15	15	0.4	34.01	2.29e-18	10.2	6.27e-11	0.96
chr11-31	chr11	112525428	112525582	+	8.28	0.577	13	15	0.9	17	4.83e-14	12.14	5.75e-12	1.12
chr11-25	chr11	122741778	122741932	+	8.28	0.944	14	15	0.9	17	4.83e-14	11.84	8.13e-12	0.96
chr12-19	chr12	15547767	15547921	+	8.28	0.875	14	15	0.4	34.01	2.29e-18	11.28	1.58e-11	0.96
chr12-28	chr12	20405085	20405239	+	8.28	0.75	13	15	0.4	34.01	2.29e-18	15.98	1.15e-13	1.03
chr12-35	chr12	47321574	47321728	+	8.28	0.941	12	15	0.4	34.01	2.29e-18	14.31	5.79e-13	1.22
chr12-22	chr12	53267708	53267862	+	8.28	0.789	14	15	0.9	17	4.83e-14	17.13	4.36e-14	0.96
chr13-10	chr13	48501070	48501224	+	8.28	0.8	13	15	3.5	4.25	4.7e-06	11.42	1.34e-11	1.03
chr14-15	chr14	65347005	65347159	+	8.28	0.889	13	15	3.5	4.25	4.7e-06	12.45	4.03e-12	1.03
chr14-16	chr14	69614823	69614977	+	8.28	0.882	13	15	0.9	17	4.83e-14	13.7	1.07e-12	1.03
chr14-7	chr14	92768407	92768561	+	8.28	0.842	17	15	0.4	34.01	2.29e-18	10.66	3.46e-11	0.89
chr14-21	chr14	92775381	92775535	+	8.28	0.875	13	15	0.9	17	4.83e-14	12.14	5.75e-12	1.03
chr15-22	chr15	90063948	90064102	+	8.28	0.789	12	15	1.8	8.5	7.36e-10	12.62	3.36e-12	1.22
chr17-44	chr17	59634697	59634851	+	8.28	0.667	15	15	0.4	34.01	2.29e-18	12.62	3.36e-12	0.96
chr17-64	chr17	64060445	64060599	+	8.28	0.778	13	15	1.8	8.5	7.36e-10	17.13	4.36e-14	1.03
chr18-18	chr18	48459596	48459750	+	8.28	0.478	13	15	0.9	17	4.83e-14	10.31	5.42e-11	1.03
chr18-19	chr18	50830704	50830858	+	8.28	0.938	13	15	0.4	34.01	2.29e-18	15.47	1.83e-13	1.03
chr19-8	chr19	4390095	4390249	+	8.28	0.833	15	15	0.9	17	4.83e-14	19.98	4.9e-15	0.89
chr19-9	chr19	14529917	14530071	+	8.28	0.944	15	15	2.6	5.67	1.42e-07	16.25	9.11e-14	0.96
chr19-18	chr19	46991314	46991468	+	8.28	0.762	14	15	0.9	17	4.83e-14	16.83	5.6e-14	0.96
chr19-11	chr19	48967815	48967969	+	8.28	0.895	15	15	2.6	5.67	1.42e-07	12.79	2.8e-12	0.96
chr19-13	chr19	54383424	54383578	+	8.28	0.842	15	15	0.4	34.01	2.29e-18	17.13	4.36e-14	0.89
chr20-33	chr20	40041106	40041260	+	8.28	0.913	16	15	0.9	17	4.83e-14	12.96	2.32e-12	0.96
chr20-50	chr20	48872768	48872922	+	8.28	0.8	14	15	0.4	34.01	2.29e-18	16.83	5.6e-14	0.96
chrX-2	chrX	69618926	69619080	+	8.28	0.783	15	15	0.4	34.01	2.29e-18	15.22	2.29e-13	0.96
chr1-59	chr1	28590380	28590534	+	7.73	0.682	15	14	0.9	15.87	8.21e-13	18.65	9.79e-14	0.89
chr1-88	chr1	39951924	39952078	+	7.73	0.824	12	14	1.8	7.93	6.3e-09	13.36	8.33e-12	1.04
chr1-83	chr1	152038404	152038558	+	7.73	0.706	13	14	2.6	5.29	8.15e-07	12.61	1.77e-11	0.96
chr1-70	chr1	160499788	160499942	+	7.73	0.762	14	14	0.9	15.87	8.21e-13	9.32	8.4e-10	0.96
chr1-95	chr1	160629939	160630093	+	7.73	0.938	12	14	2.6	5.29	8.15e-07	8.06	5.16e-09	1.04
chr1-85	chr1	225330060	225330214	+	7.73	0.889	13	14	0.9	15.87	8.21e-13	14.44	2.83e-12	1.04
chr1-63	chr1	228083911	228084065	+	7.73	0.765	15	14	0.4	31.74	7.79e-17	14.92	1.84e-12	0.89
chr2-87	chr2	10400563	10400717	+	7.73	0.737	13	14	0.4	31.74	7.79e-17	14.21	3.48e-12	0.96
chr2-78	chr2	64192153	64192307	+	7.73	0.609	14	14	0.4	31.74	7.79e-17	9.42	7.36e-10	0.96
chr2-101	chr2	73952558	73952712	+	7.73	0.8	12	14	0.9	15.87	8.21e-13	15.17	1.48e-12	1.04
chr2-90	chr2	102083009	102083163	+	7.73	0.867	13	14	0.4	31.74	7.79e-17	12.79	1.47e-11	0.96
chr2-105	chr2	113902055	113902209	+	7.73	0.882	12	14	2.6	5.29	8.15e-07	14.21	3.48e-12	1.14
chr3-38	chr3	153334731	153334885	+	7.73	0.933	13	14	0.9	15.87	8.21e-13	15.7	9.43e-13	0.96
chr3-29	chr3	188507548	188507702	+	7.73	0.778	14	14	0.9	15.87	8.21e-13	13.77	5.61e-12	0.96
chr4-96	chr4	102692588	102692742	+	7.73	0.824	14	14	0.9	15.87	8.21e-13	13.16	1.01e-11	0.89
chr5-45	chr5	39461199	39461353	+	7.73	0.778	12	14	2.6	5.29	8.15e-07	12.43	2.12e-11	1.04
chr5-31	chr5	42840297	42840451	+	7.73	0.867	14	14	1.8	7.93	6.3e-09	13.16	1.01e-11	0.89
chr5-52	chr5	107359700	107359854	+	7.73	0.722	12	14	1.8	7.93	6.3e-09	11.19	8.25e-11	1.04
chr5-39	chr5	135739693	135739847	+	7.73	0.867	13	14	0.4	31.74	7.79e-17	17.9	1.68e-13	0.96
chr5-34	chr5	150065360	150065514	+	7.73	0.75	14	14	2.6	5.29	8.15e-07	8.29	3.67e-09	0.89
chr5-35	chr5	150731750	150731904	+	7.73	0.737	14	14	0.4	31.74	7.79e-17	12.61	1.77e-11	0.96
chr6-23	chr6	6799748	6799902	+	7.73	0.636	13	14	0.9	15.87	8.21e-13	13.36	8.33e-12	1.04
chr6-24	chr6	13522718	13522872	+	7.73	0.789	13	14	0.4	31.74	7.79e-17	11.62	5.05e-11	0.96
chr6-17	chr6	81809723	81809877	+	7.73	0.667	14	14	0.9	15.87	8.21e-13	9.42	7.36e-10	0.96
chr7-13	chr7	43572541	43572695	+	7.73	0.941	14	14	0.4	31.74	7.79e-17	11.78	4.27e-11	0.96
chr7-28	chr7	100081801	100081955	+	7.73	0.889	12	14	0.9	15.87	8.21e-13	14.92	1.84e-12	1.04
chr7-21	chr7	141660478	141660632	+	7.73	0.75	13	14	0.9	15.87	8.21e-13	9.73	4.91e-10	0.96
chr8-21	chr8	21675114	21675268	+	7.73	0.824	13	14	1.8	7.93	6.3e-09	12.61	1.77e-11	0.96
chr8-19	chr8	26572049	26572203	+	7.73	0.8	14	14	1.8	7.93	6.3e-09	12.97	1.22e-11	0.96
chr8-29	chr8	73991275	73991429	+	7.73	0.875	12	14	1.8	7.93	6.3e-09	11.33	7.02e-11	1.04
chr8-20	chr8	123777654	123777808	+	7.73	0.833	14	14	0.9	15.87	8.21e-13	11.62	5.05e-11	0.96
chr8-25	chr8	125346969	125347123	+	7.73	0.875	13	14	0.4	31.74	7.79e-17	9.95	3.71e-10	0.96
chr8-26	chr8	134152381	134152535	+	7.73	0.882	13	14	2.6	5.29	8.15e-07	15.17	1.48e-12	0.96
chr9-14	chr9	21028697	21028851	+	7.73	0.652	13	14	0.4	31.74	7.79e-17	10.66	1.54e-10	0.96
chr9-12	chr9	125690749	125690903	+	7.73	0.75	14	14	0.9	15.87	8.21e-13	11.78	4.27e-11	0.96
chr9-26	chr9	135958597	135958751	+	7.73	0.789	12	14	0.9	15.87	8.21e-13	15.98	7.47e-13	1.04
chr10-83	chr10	13882446	13882600	+	7.73	0.684	14	14	0.4	31.74	7.79e-17	13.36	8.33e-12	0.89
chr10-93	chr10	30494149	30494303	+	7.73	0.933	13	14	0.4	31.74	7.79e-17	12.61	1.77e-11	0.96
chr10-102	chr10	48634491	48634645	+	7.73	0.812	13	14	0.9	15.87	8.21e-13	11.19	8.25e-11	0.96
chr10-92	chr10	127878516	127878670	+	7.73	0.8	14	14	1.8	7.93	6.3e-09	10.41	2.08e-10	0.96
chr11-33	chr11	3854463	3854617	+	7.73	0.933	12	14	2.6	5.29	8.15e-07	12.97	1.22e-11	1.04
chr11-30	chr11	75337353	75337507	+	7.73	0.778	13	14	0.4	31.74	7.79e-17	13.56	6.84e-12	0.96
chr11-15	chr11	111565204	111565358	+	7.73	0.81	16	14	1.8	7.93	6.3e-09	10.17	2.79e-10	0.89
chr11-18	chr11	116853595	116853749	+	7.73	0.778	15	14	0.4	31.74	7.79e-17	9.73	4.91e-10	0.89
chr11-38	chr11	125457799	125457953	+	7.73	0.789	12	14	0.4	31.74	7.79e-17	13.56	6.84e-12	1.04
chr12-20	chr12	26705201	26705355	+	7.73	0.722	14	14	0.9	15.87	8.21e-13	10.41	2.08e-10	0.89
chr12-34	chr12	31752484	31752638	+	7.73	0.882	12	14	0.9	15.87	8.21e-13	13.56	6.84e-12	1.04
chr12-23	chr12	54560287	54560441	+	7.73	0.778	14	14	0.9	15.87	8.21e-13	13.16	1.01e-11	0.96
chr12-38	chr12	89180124	89180278	+	7.73	0.667	12	14	1.8	7.93	6.3e-09	10.41	2.08e-10	1.04
chr12-25	chr12	105226292	105226446	+	7.73	0.5	14	14	0.9	15.87	8.21e-13	8.95	1.4e-09	0.89
chr12-29	chr12	116559781	116559935	+	7.73	0.867	13	14	0.4	31.74	7.79e-17	12.97	1.22e-11	0.96
chr12-26	chr12	120961687	120961841	+	7.73	0.867	14	14	0.4	31.74	7.79e-17	19.89	4.15e-14	0.89
chr13-7	chr13	46339156	46339310	+	7.73	0.824	14	14	0.4	31.74	7.79e-17	10.41	2.08e-10	0.96
chr13-11	chr13	110536552	110536706	+	7.73	0.833	13	14	1.8	7.93	6.3e-09	13.36	8.33e-12	1.04
chr14-13	chr14	74593004	74593158	+	7.73	0.85	14	14	0.9	15.87	8.21e-13	12.1	3.02e-11	0.96
chr14-28	chr14	81416183	81416337	+	7.73	0.75	12	14	0.4	31.74	7.79e-17	13.77	5.61e-12	1.04
chr15-19	chr15	45392110	45392264	+	7.73	0.875	12	14	0.4	31.74	7.79e-17	13.56	6.84e-12	1.14
chr15-13	chr15	68031537	68031691	+	7.73	0.8	13	14	0.4	31.74	7.79e-17	12.97	1.22e-11	1.04
chr15-9	chr15	68206054	68206208	+	7.73	0.824	15	14	0.4	31.74	7.79e-17	14.92	1.84e-12	0.89
chr15-15	chr15	99474327	99474481	+	7.73	0.8	13	14	1.8	7.93	6.3e-09	11.48	5.96e-11	0.96
chr16-61	chr16	10749461	10749615	+	7.73	0.842	15	14	1.8	7.93	6.3e-09	9.95	3.71e-10	0.89
chr16-72	chr16	15954885	15955039	+	7.73	0.875	13	14	0.9	15.87	8.21e-13	16.27	5.9e-13	0.96
chr16-73	chr16	22297046	22297200	+	7.73	0.867	13	14	0.9	15.87	8.21e-13	15.7	9.43e-13	0.96
chr16-70	chr16	66458063	66458217	+	7.73	0.778	14	14	2.6	5.29	8.15e-07	14.21	3.48e-12	0.96
chr17-55	chr17	59791022	59791176	+	7.73	0.875	14	14	0.4	31.74	7.79e-17	12.43	2.12e-11	0.96
chr17-65	chr17	68698898	68699052	+	7.73	0.833	13	14	0.9	15.87	8.21e-13	10.66	1.54e-10	1.04
chr17-57	chr17	74467852	74468006	+	7.73	0.867	14	14	0.9	15.87	8.21e-13	12.97	1.22e-11	0.89
chr17-66	chr17	83199811	83199965	+	7.73	0.789	13	14	0.9	15.87	8.21e-13	11.78	4.27e-11	1.04
chr18-17	chr18	12443662	12443816	+	7.73	0.632	13	14	1.8	7.93	6.3e-09	18.27	1.29e-13	1.04
chr18-26	chr18	76987940	76988094	+	7.73	0.714	12	14	0.9	15.87	8.21e-13	11.48	5.96e-11	1.14
chr20-51	chr20	19815492	19815646	+	7.73	0.65	13	14	0.9	15.87	8.21e-13	10.53	1.79e-10	0.96
chr20-65	chr20	48797438	48797592	+	7.73	0.765	13	14	2.6	5.29	8.15e-07	13.77	5.61e-12	0.96
chr20-85	chr20	53923014	53923168	+	7.73	0.765	12	14	0.4	31.74	7.79e-17	16.27	5.9e-13	1.04
chr22-47	chr22	35356554	35356708	+	7.73	0.85	12	14	1.8	7.93	6.3e-09	14.44	2.83e-12	1.14
chr1-74	chr1	18160738	18160892	+	7.17	0.647	13	13	0.4	29.47	2.47e-15	10.66	6.88e-10	0.89
chr1-75	chr1	33127522	33127676	+	7.17	0.889	13	13	2.6	4.91	4.37e-06	12.05	1.59e-10	0.97
chr1-93	chr1	150364091	150364245	+	7.17	0.875	12	13	0.9	14.74	1.3e-11	15.68	6.12e-12	1.05
chr1-84	chr1	183883765	183883919	+	7.17	0.882	13	13	0.9	14.74	1.3e-11	13.19	4.95e-11	0.89
chr2-88	chr2	16610691	16610845	+	7.17	0.812	13	13	0.4	29.47	2.47e-15	11.08	4.32e-10	0.97
chr2-97	chr2	38737530	38737684	+	7.17	0.778	12	13	0.9	14.74	1.3e-11	13.63	3.36e-11	1.05
chr2-92	chr2	112033239	112033393	+	7.17	0.667	13	13	1.8	7.37	5.05e-08	10.66	6.88e-10	0.97
chr2-82	chr2	134219457	134219611	+	7.17	0.714	14	13	0.9	14.74	1.3e-11	8.84	6.18e-09	0.89
chr2-84	chr2	144605269	144605423	+	7.17	0.722	14	13	1.8	7.37	5.05e-08	8.31	1.27e-08	0.89
chr2-115	chr2	233165972	233166126	+	7.17	0.933	12	13	0.4	29.47	2.47e-15	13.41	4.08e-11	0.97
chr3-31	chr3	4987027	4987181	+	7.17	0.8	13	13	0.9	14.74	1.3e-11	10.52	8.01e-10	0.89
chr3-32	chr3	14370088	14370242	+	7.17	0.933	13	13	0.9	14.74	1.3e-11	16.96	2.35e-12	0.89
chr3-37	chr3	143820917	143821071	+	7.17	0.75	13	13	0.9	14.74	1.3e-11	8.15	1.59e-08	0.97
chr3-49	chr3	188788828	188788982	+	7.17	0.812	12	13	0.9	14.74	1.3e-11	16.3	3.83e-12	0.97
chr3-41	chr3	188822102	188822256	+	7.17	0.824	13	13	0.4	29.47	2.47e-15	10.39	9.3e-10	0.97
chr4-122	chr4	6925553	6925707	+	7.17	0.824	12	13	0.9	14.74	1.3e-11	9.66	2.18e-09	0.97
chr4-92	chr4	8191211	8191365	+	7.17	0.882	14	13	2.6	4.91	4.37e-06	15.98	4.85e-12	0.89
chr4-102	chr4	25015100	25015254	+	7.17	0.8	13	13	0.4	29.47	2.47e-15	12.79	7.76e-11	0.97
chr4-132	chr4	76984432	76984586	+	7.17	0.867	12	13	0.9	14.74	1.3e-11	12.41	1.12e-10	0.97
chr4-111	chr4	113815889	113816043	+	7.17	0.8	13	13	0.9	14.74	1.3e-11	12.79	7.76e-11	0.89
chr4-136	chr4	140100190	140100344	+	7.17	0.857	12	13	0.9	14.74	1.3e-11	10.94	5.06e-10	0.97
chr4-112	chr4	155639669	155639823	+	7.17	0.8	13	13	0.4	29.47	2.47e-15	13.41	4.08e-11	0.89
chr4-113	chr4	156954591	156954745	+	7.17	0.875	13	13	1.8	7.37	5.05e-08	9.44	2.86e-09	0.97
chr5-48	chr5	56523913	56524067	+	7.17	0.833	12	13	0.9	14.74	1.3e-11	10.01	1.44e-09	0.97
chr5-37	chr5	75320379	75320533	+	7.17	0.714	13	13	0.9	14.74	1.3e-11	10.52	8.01e-10	0.89
chr5-53	chr5	122756330	122756484	+	7.17	0.875	12	13	0.4	29.47	2.47e-15	11.54	2.65e-10	0.97
chr5-42	chr5	173452181	173452335	+	7.17	0.938	13	13	0.4	29.47	2.47e-15	13.63	3.36e-11	0.97
chr6-15	chr6	7188664	7188818	+	7.17	0.889	14	13	0.9	14.74	1.3e-11	11.54	2.65e-10	0.89
chr6-16	chr6	15109454	15109608	+	7.17	0.8	14	13	0.9	14.74	1.3e-11	12.22	1.34e-10	0.89
chr6-26	chr6	30818512	30818666	+	7.17	0.8	13	13	1.8	7.37	5.05e-08	14.58	1.48e-11	0.97
chr6-32	chr6	37008583	37008737	+	7.17	0.857	12	13	1.8	7.37	5.05e-08	16.62	3.01e-12	0.97
chr6-35	chr6	73521945	73522099	+	7.17	0.824	12	13	0.4	29.47	2.47e-15	13.63	3.36e-11	0.97
chr6-36	chr6	108841360	108841514	+	7.17	0.688	12	13	0.9	14.74	1.3e-11	12.41	1.12e-10	0.97
chr6-38	chr6	132513141	132513295	+	7.17	0.7	12	13	1.8	7.37	5.05e-08	10.26	1.08e-09	0.97
chr7-22	chr7	5237368	5237522	+	7.17	0.929	12	13	1.8	7.37	5.05e-08	21.31	1.41e-13	0.97
chr7-24	chr7	24963426	24963580	+	7.17	0.778	12	13	0.4	29.47	2.47e-15	10.14	1.24e-09	0.97
chr7-26	chr7	71896309	71896463	+	7.17	0.8	12	13	0.9	14.74	1.3e-11	16.62	3.01e-12	0.97
chr8-22	chr8	60979986	60980140	+	7.17	0.75	13	13	1.8	7.37	5.05e-08	11.08	4.32e-10	0.97
chr8-23	chr8	63147025	63147179	+	7.17	0.7	13	13	0.9	14.74	1.3e-11	13.63	3.36e-11	0.97
chr8-32	chr8	115607001	115607155	+	7.17	0.882	12	13	1.8	7.37	5.05e-08	11.08	4.32e-10	1.05
chr8-33	chr8	120084695	120084849	+	7.17	0.611	12	13	0.9	14.74	1.3e-11	10.94	5.06e-10	0.97
chr9-17	chr9	5494224	5494378	+	7.17	0.812	12	13	1.8	7.37	5.05e-08	11.39	3.13e-10	0.97
chr9-15	chr9	33816588	33816742	+	7.17	0.778	13	13	0.9	14.74	1.3e-11	14.33	1.83e-11	0.89
chr9-25	chr9	129981341	129981495	+	7.17	0.8	12	13	0.4	29.47	2.47e-15	12.41	1.12e-10	0.97
chr9-13	chr9	131719237	131719391	+	7.17	0.938	14	13	0.4	29.47	2.47e-15	15.11	9.6e-12	0.89
chr10-94	chr10	33337089	33337243	+	7.17	0.765	13	13	0.9	14.74	1.3e-11	10.94	5.06e-10	0.97
chr10-104	chr10	89242054	89242208	+	7.17	0.455	13	13	1.8	7.37	5.05e-08	10.66	6.88e-10	1.05
chr11-32	chr11	914838	914992	+	7.17	0.737	12	13	1.8	7.37	5.05e-08	14.33	1.83e-11	1.05
chr12-18	chr12	7591671	7591825	+	7.17	0.889	14	13	0.4	29.47	2.47e-15	11.71	2.24e-10	0.89
chr12-21	chr12	50017159	50017313	+	7.17	0.7	14	13	0.9	14.74	1.3e-11	11.71	2.24e-10	0.89
chr12-42	chr12	112906841	112906995	+	7.17	0.778	12	13	0.9	14.74	1.3e-11	14.33	1.83e-11	0.97
chr13-8	chr13	33363374	33363528	+	7.17	0.875	13	13	0.9	14.74	1.3e-11	15.11	9.6e-12	0.97
chr13-14	chr13	97386922	97387076	+	7.17	0.765	12	13	0.4	29.47	2.47e-15	11.87	1.89e-10	0.97
chr14-24	chr14	22929690	22929844	+	7.17	0.688	12	13	0.4	29.47	2.47e-15	13.85	2.75e-11	0.97
chr14-25	chr14	23155380	23155534	+	7.17	0.857	12	13	0.4	29.47	2.47e-15	10.01	1.44e-09	0.97
chr14-26	chr14	61101924	61102078	+	7.17	0.75	12	13	1.8	7.37	5.05e-08	11.23	3.68e-10	0.97
chr14-18	chr14	75258863	75259017	+	7.17	0.647	13	13	0.4	29.47	2.47e-15	9.89	1.65e-09	0.89
chr14-19	chr14	75278379	75278533	+	7.17	0.533	13	13	1.8	7.37	5.05e-08	12.79	7.76e-11	0.89
chr15-17	chr15	33046558	33046712	+	7.17	0.688	12	13	1.8	7.37	5.05e-08	11.71	2.24e-10	0.97
chr15-20	chr15	58517902	58518056	+	7.17	0.667	12	13	1.8	7.37	5.05e-08	12.41	1.12e-10	0.97
chr15-21	chr15	70478526	70478680	+	7.17	0.75	12	13	1.8	7.37	5.05e-08	10.79	5.91e-10	1.05
chr15-14	chr15	80160723	80160877	+	7.17	0.824	13	13	0.9	14.74	1.3e-11	9.55	2.5e-09	0.89
chr16-78	chr16	33745411	33745565	+	7.17	0.688	12	13	2.6	4.91	4.37e-06	8.66	7.9e-09	0.97
chr16-71	chr16	79542549	79542703	+	7.17	0.944	14	13	1.8	7.37	5.05e-08	12.59	9.33e-11	0.89
chr17-58	chr17	19876584	19876738	+	7.17	0.824	13	13	1.8	7.37	5.05e-08	11.54	2.65e-10	0.97
chr17-63	chr17	49218058	49218212	+	7.17	0.812	13	13	1.8	7.37	5.05e-08	16.3	3.83e-12	0.89
chr17-56	chr17	69853961	69854115	+	7.17	0.824	14	13	1.8	7.37	5.05e-08	13.19	4.95e-11	0.89
chr18-25	chr18	5440513	5440667	+	7.17	0.706	12	13	0.9	14.74	1.3e-11	8.48	1e-08	0.97
chr18-20	chr18	50842963	50843117	+	7.17	0.85	13	13	0.4	29.47	2.47e-15	10.94	5.06e-10	1.05
chr19-24	chr19	8650170	8650324	+	7.17	0.833	12	13	1.8	7.37	5.05e-08	11.39	3.13e-10	0.97
chr19-20	chr19	40461900	40462054	+	7.17	0.857	13	13	0.4	29.47	2.47e-15	13.85	2.75e-11	0.97
chr19-26	chr19	53549510	53549664	+	7.17	0.824	12	13	0.9	14.74	1.3e-11	12.05	1.59e-10	1.05
chr20-38	chr20	3559720	3559874	+	7.17	0.833	14	13	0.9	14.74	1.3e-11	10.52	8.01e-10	0.89
chr20-84	chr20	35955009	35955163	+	7.17	0.765	12	13	1.8	7.37	5.05e-08	10.94	5.06e-10	1.05
chr20-86	chr20	59007791	59007945	+	7.17	0.875	12	13	0.4	29.47	2.47e-15	12.05	1.59e-10	0.97
chr21-124	chr21	28235624	28235778	+	7.17	0.75	12	13	0.4	29.47	2.47e-15	9.44	2.86e-09	0.97
chr21-104	chr21	33394416	33394570	+	7.17	0.789	13	13	0.4	29.47	2.47e-15	13.41	4.08e-11	0.89
chr22-46	chr22	32407492	32407646	+	7.17	0.867	12	13	0.4	29.47	2.47e-15	12.05	1.59e-10	0.97
chr1-73	chr1	17045243	17045397	+	6.62	0.778	13	12	2.6	4.53	2.19e-05	11.12	1.93e-09	0.89
chr1-87	chr1	30919045	30919199	+	6.62	0.8	12	12	0.9	13.6	1.92e-10	11.8	9.99e-10	0.89
chr1-77	chr1	45543951	45544105	+	6.62	0.765	13	12	0.4	27.2	7.29e-14	11.45	1.4e-09	0.89
chr1-89	chr1	52268476	52268630	+	6.62	0.895	12	12	0.4	27.2	7.29e-14	9.59	9.73e-09	0.97
chr1-91	chr1	146035570	146035724	+	6.62	0.812	12	12	1.8	6.8	3.76e-07	10.81	2.64e-09	0.97
chr1-92	chr1	148522604	148522758	+	6.62	0.857	12	12	2.6	4.53	2.19e-05	69.75	1.18e-18	0.89
chr1-94	chr1	155970710	155970864	+	6.62	0.867	12	12	2.6	4.53	2.19e-05	14.48	9.6e-11	0.97
chr1-96	chr1	173112099	173112253	+	6.62	0.75	12	12	0.9	13.6	1.92e-10	10.23	4.82e-09	0.97
chr1-99	chr1	245486112	245486266	+	6.62	0.812	12	12	1.8	6.8	3.76e-07	9.96	6.42e-09	0.97
chr2-99	chr2	45595809	45595963	+	6.62	0.706	12	12	1.8	6.8	3.76e-07	10.51	3.58e-09	0.97
chr2-80	chr2	68353041	68353195	+	6.62	0.824	14	12	0.4	27.2	7.29e-14	11.45	1.4e-09	0.89
chr2-102	chr2	85704759	85704913	+	6.62	0.812	12	12	0.4	27.2	7.29e-14	7.52	1.31e-07	0.97
chr2-106	chr2	119284201	119284355	+	6.62	0.647	12	12	0.4	27.2	7.29e-14	11.99	8.41e-10	0.89
chr2-94	chr2	144521210	144521364	+	6.62	0.867	13	12	0.9	13.6	1.92e-10	9.24	1.45e-08	0.89
chr2-107	chr2	151057051	151057205	+	6.62	0.923	12	12	0.4	27.2	7.29e-14	11.99	8.41e-10	0.89
chr2-108	chr2	152611997	152612151	+	6.62	0.857	12	12	1.8	6.8	3.76e-07	10.66	3.08e-09	0.89
chr2-110	chr2	189363661	189363815	+	6.62	0.786	12	12	2.6	4.53	2.19e-05	13.7	1.77e-10	0.89
chr2-111	chr2	207236679	207236833	+	6.62	0.625	12	12	0.9	13.6	1.92e-10	10.96	2.26e-09	0.89
chr3-33	chr3	46361467	46361621	+	6.62	0.867	13	12	0.9	13.6	1.92e-10	11.8	9.99e-10	0.89
chr3-48	chr3	186871510	186871664	+	6.62	0.867	12	12	0.4	27.2	7.29e-14	13.23	2.62e-10	0.89
chr3-42	chr3	196625014	196625168	+	6.62	0.812	13	12	2.6	4.53	2.19e-05	15.98	3.16e-11	0.89
chr4-131	chr4	73222975	73223129	+	6.62	0.857	12	12	0.9	13.6	1.92e-10	16.32	2.49e-11	0.89
chr4-133	chr4	87027314	87027468	+	6.62	0.722	12	12	1.8	6.8	3.76e-07	9.96	6.42e-09	0.89
chr4-134	chr4	105113936	105114090	+	6.62	0.75	12	12	0.9	13.6	1.92e-10	11.8	9.99e-10	0.97
chr4-135	chr4	128470704	128470858	+	6.62	0.889	12	12	0.4	27.2	7.29e-14	11.12	1.93e-09	0.89
chr5-44	chr5	36680210	36680364	+	6.62	0.857	12	12	1.8	6.8	3.76e-07	9.13	1.65e-08	0.89
chr5-50	chr5	98073512	98073666	+	6.62	0.75	12	12	0.9	13.6	1.92e-10	11.45	1.4e-09	0.97
chr5-51	chr5	98911430	98911584	+	6.62	0.692	12	12	1.8	6.8	3.76e-07	13.7	1.77e-10	0.89
chr5-54	chr5	140564484	140564638	+	6.62	0.8	12	12	0.4	27.2	7.29e-14	10.96	2.26e-09	0.89
chr5-40	chr5	142223751	142223905	+	6.62	0.929	13	12	0.9	13.6	1.92e-10	11.8	9.99e-10	0.89
chr5-41	chr5	148809061	148809215	+	6.62	0.706	13	12	0.4	27.2	7.29e-14	7.45	1.45e-07	0.89
chr6-21	chr6	6538388	6538542	+	6.62	0.81	13	12	0.9	13.6	1.92e-10	10.37	4.16e-09	0.97
chr6-30	chr6	6724705	6724859	+	6.62	0.812	12	12	0.9	13.6	1.92e-10	10.66	3.08e-09	0.97
chr6-25	chr6	13712614	13712768	+	6.62	0.824	13	12	0.9	13.6	1.92e-10	12.79	3.81e-10	0.89
chr6-31	chr6	35312910	35313064	+	6.62	0.867	12	12	1.8	6.8	3.76e-07	10.51	3.58e-09	0.97
chr6-33	chr6	47242568	47242722	+	6.62	0.812	12	12	1.8	6.8	3.76e-07	10.23	4.82e-09	0.89
chr6-34	chr6	53593107	53593261	+	6.62	0.762	12	12	2.6	4.53	2.19e-05	9.03	1.87e-08	0.97
chr6-37	chr6	110816021	110816175	+	6.62	0.824	12	12	0.4	27.2	7.29e-14	11.62	1.18e-09	0.97
chr6-28	chr6	135281311	135281465	+	6.62	0.786	13	12	0.4	27.2	7.29e-14	13.95	1.45e-10	0.89
chr7-23	chr7	17123183	17123337	+	6.62	0.938	12	12	2.6	4.53	2.19e-05	9.36	1.27e-08	0.97
chr7-25	chr7	37675839	37675993	+	6.62	0.75	12	12	2.6	4.53	2.19e-05	11.12	1.93e-09	1.06
chr7-16	chr7	80638379	80638533	+	6.62	0.714	14	12	2.6	4.53	2.19e-05	9.36	1.27e-08	0.89
chr7-27	chr7	81810799	81810953	+	6.62	0.688	12	12	1.8	6.8	3.76e-07	12.79	3.81e-10	0.97
chr8-37	chr8	130058416	130058570	+	6.62	0.812	12	12	2.6	4.53	2.19e-05	8.72	2.72e-08	0.89
chr9-24	chr9	90802700	90802854	+	6.62	0.75	12	12	0.9	13.6	1.92e-10	9.13	1.65e-08	0.89
chr10-101	chr10	44438450	44438604	+	6.62	0.652	13	12	1.8	6.8	3.76e-07	10.96	2.26e-09	0.97
chr10-117	chr10	50431214	50431368	+	6.62	0.8	12	12	1.8	6.8	3.76e-07	11.8	9.99e-10	0.89
chr10-120	chr10	70865042	70865196	+	6.62	0.778	12	12	1.8	6.8	3.76e-07	6.91	3.18e-07	0.89
chr10-125	chr10	124306915	124307069	+	6.62	0.611	12	12	2.6	4.53	2.19e-05	8.52	3.46e-08	0.97
chr11-35	chr11	107929834	107929988	+	6.62	0.706	12	12	0.9	13.6	1.92e-10	10.96	2.26e-09	0.97
chr12-31	chr12	6336368	6336522	+	6.62	0.8	12	12	1.8	6.8	3.76e-07	10.37	4.16e-09	0.89
chr12-32	chr12	22549740	22549894	+	6.62	0.812	12	12	2.6	4.53	2.19e-05	13.46	2.16e-10	0.97
chr12-33	chr12	24960266	24960420	+	6.62	0.824	12	12	0.9	13.6	1.92e-10	12.18	6.53e-10	0.97
chr12-36	chr12	59699734	59699888	+	6.62	0.824	12	12	1.8	6.8	3.76e-07	9.84	7.39e-09	0.89
chr12-39	chr12	91631074	91631228	+	6.62	0.929	12	12	0.4	27.2	7.29e-14	11.45	1.4e-09	0.97
chr12-24	chr12	94173080	94173234	+	6.62	0.789	14	12	1.8	6.8	3.76e-07	8.72	2.72e-08	0.97
chr12-41	chr12	111315056	111315210	+	6.62	0.889	12	12	1.8	6.8	3.76e-07	10.81	2.64e-09	0.97
chr12-43	chr12	116539923	116540077	+	6.62	0.938	12	12	2.6	4.53	2.19e-05	9.47	1.11e-08	0.97
chr12-44	chr12	120684512	120684666	+	6.62	0.688	12	12	0.9	13.6	1.92e-10	10.23	4.82e-09	0.97
chr13-12	chr13	30696291	30696445	+	6.62	0.765	12	12	2.6	4.53	2.19e-05	9.96	6.42e-09	0.97
chr13-13	chr13	48734089	48734243	+	6.62	0.647	12	12	0.4	27.2	7.29e-14	9.36	1.27e-08	0.89
chr14-22	chr14	105385914	105386068	+	6.62	0.812	13	12	0.9	13.6	1.92e-10	13.7	1.77e-10	0.89
chr15-18	chr15	38050349	38050503	+	6.62	0.611	12	12	0.9	13.6	1.92e-10	7.67	1.06e-07	0.89
chr16-77	chr16	636736	636890	+	6.62	0.833	12	12	0.4	27.2	7.29e-14	13.95	1.45e-10	0.97
chr17-72	chr17	30954039	30954193	+	6.62	0.812	12	12	0.9	13.6	1.92e-10	6.5	5.99e-07	0.97
chr17-74	chr17	48102817	48102971	+	6.62	0.929	12	12	2.6	4.53	2.19e-05	10.37	4.16e-09	0.97
chr17-75	chr17	76511888	76512042	+	6.62	0.933	12	12	2.6	4.53	2.19e-05	13.23	2.62e-10	1.06
chr18-23	chr18	2605719	2605873	+	6.62	0.929	12	12	0.4	27.2	7.29e-14	11.12	1.93e-09	0.89
chr18-24	chr18	3699905	3700059	+	6.62	0.625	12	12	1.8	6.8	3.76e-07	17.05	1.53e-11	0.89
chr18-15	chr18	76565792	76565946	+	6.62	0.778	14	12	0.4	27.2	7.29e-14	13	3.16e-10	0.89
chr19-19	chr19	4723978	4724132	+	6.62	0.867	13	12	2.6	4.53	2.19e-05	15.04	6.24e-11	0.89
chr19-22	chr19	6802494	6802648	+	6.62	0.647	12	12	0.4	27.2	7.29e-14	14.48	9.6e-11	0.89
chr19-23	chr19	7013946	7014100	+	6.62	0.833	12	12	0.9	13.6	1.92e-10	15.04	6.24e-11	0.89
chr19-27	chr19	54023712	54023866	+	6.62	0.632	12	12	0.9	13.6	1.92e-10	12.37	5.47e-10	0.97
chr19-28	chr19	54655151	54655305	+	6.62	0.786	12	12	0.9	13.6	1.92e-10	13.7	1.77e-10	0.97
chr1-97	chr1	234841914	234842068	+	6.07	0.647	12	11	0.9	12.47	2.61e-09	8.68	1.06e-07	0.88
chr2-100	chr2	46521233	46521387	+	6.07	0.706	12	11	0.9	12.47	2.61e-09	9.91	2.88e-08	0.88
chr2-103	chr2	85994020	85994174	+	6.07	0.8	12	11	0.9	12.47	2.61e-09	8.9	8.31e-08	0.88
chr2-112	chr2	215904156	215904310	+	6.07	0.867	12	11	1.8	6.23	2.59e-06	9.63	3.8e-08	0.88
chr2-114	chr2	219352627	219352781	+	6.07	0.867	12	11	0.9	12.47	2.61e-09	10.99	1.02e-08	0.88
chr3-43	chr3	4868919	4869073	+	6.07	0.867	12	11	1.8	6.23	2.59e-06	9.38	4.97e-08	0.88
chr3-46	chr3	102020845	102020999	+	6.07	0.722	12	11	1.8	6.23	2.59e-06	8.47	1.35e-07	0.88
chr5-56	chr5	170097927	170098081	+	6.07	0.667	12	11	0.9	12.47	2.61e-09	7.73	3.32e-07	0.88
chr7-19	chr7	5424990	5425144	+	6.07	0.765	13	11	0.4	24.94	1.98e-12	9.5	4.35e-08	0.88
chr7-29	chr7	110015065	110015219	+	6.07	0.733	12	11	1.8	6.23	2.59e-06	11.72	4.87e-09	0.88
chr7-30	chr7	114957528	114957682	+	6.07	0.733	12	11	0.9	12.47	2.61e-09	8.27	1.71e-07	0.88
chr7-31	chr7	143487656	143487810	+	6.07	0.733	12	11	0.9	12.47	2.61e-09	10.5	1.61e-08	0.88
chr8-31	chr8	96854854	96855008	+	6.07	0.857	12	11	0.9	12.47	2.61e-09	8.47	1.35e-07	0.88
chr8-35	chr8	125512960	125513114	+	6.07	0.778	12	11	1.8	6.23	2.59e-06	10.34	1.87e-08	0.88
chr8-36	chr8	128193845	128193999	+	6.07	0.688	12	11	0.9	12.47	2.61e-09	9.5	4.35e-08	0.88
chr9-18	chr9	5627103	5627257	+	6.07	0.8	12	11	0.4	24.94	1.98e-12	10.34	1.87e-08	0.88
chr10-106	chr10	13757638	13757792	+	6.07	0.846	12	11	0.9	12.47	2.61e-09	11.16	7.95e-09	0.88
chr10-119	chr10	69410002	69410156	+	6.07	0.8	12	11	0.4	24.94	1.98e-12	14.35	6.24e-10	0.88
chr10-121	chr10	79239447	79239601	+	6.07	0.929	12	11	0.9	12.47	2.61e-09	10.5	1.61e-08	0.88
chr10-124	chr10	120826110	120826264	+	6.07	0.812	12	11	0.4	24.94	1.98e-12	7.99	2.4e-07	0.88
chr11-27	chr11	59216890	59217044	+	6.07	0.737	13	11	1.8	6.23	2.59e-06	9.13	6.45e-08	0.88
chr11-36	chr11	113188411	113188565	+	6.07	0.882	12	11	1.8	6.23	2.59e-06	9.25	5.67e-08	0.97
chr12-30	chr12	2812871	2813025	+	6.07	0.846	12	11	0.4	24.94	1.98e-12	13.52	1.14e-09	0.88
chr12-37	chr12	66321600	66321754	+	6.07	0.812	12	11	0.9	12.47	2.61e-09	9.91	2.88e-08	0.88
chr14-27	chr14	76812854	76813008	+	6.07	0.812	12	11	0.9	12.47	2.61e-09	7.9	2.68e-07	0.88
chr14-29	chr14	88044910	88045064	+	6.07	0.812	12	11	0.9	12.47	2.61e-09	5.86	4.62e-06	0.88
chr15-16	chr15	31263311	31263465	+	6.07	0.688	12	11	0.4	24.94	1.98e-12	8.37	1.52e-07	0.88
chr15-11	chr15	90035857	90036011	+	6.07	0.812	14	11	0.4	24.94	1.98e-12	8.18	1.91e-07	0.88
chr16-74	chr16	28609405	28609559	+	6.07	0.778	13	11	0.9	12.47	2.61e-09	10.5	1.61e-08	0.88
chr17-71	chr17	29706579	29706733	+	6.07	0.625	12	11	0.9	12.47	2.61e-09	14.07	7.67e-10	0.88
chr20-66	chr20	19726206	19726360	+	6.07	0.923	12	11	1.8	6.23	2.59e-06	9.63	3.8e-08	0.88
chr21-125	chr21	33374498	33374652	+	6.07	0.789	12	11	0.9	12.47	2.61e-09	8.68	1.06e-07	0.88
chrX-3	chrX	15804644	15804798	+	6.07	0.789	12	11	0.4	24.94	1.98e-12	11.72	4.87e-09	0.88
chr1-98	chr1	238005264	238005418	+	5.52	0.857	12	10	0.4	22.67	4.94e-11	9.13	2.53e-07	0.88
chr3-44	chr3	52253373	52253527	+	5.52	0.75	12	10	1.8	5.67	1.64e-05	9.54	1.7e-07	0.88
chr9-19	chr9	35652658	35652812	+	5.52	0.929	12	10	1.8	5.67	1.64e-05	10.84	4.9e-08	0.88
chr10-118	chr10	61937657	61937811	+	5.52	0.933	12	10	0.9	11.34	3.26e-08	8.2	6.68e-07	0.88
chr10-122	chr10	97650795	97650949	+	5.52	0.786	12	10	0.4	22.67	4.94e-11	8.76	3.69e-07	0.88
chr12-40	chr12	108333201	108333355	+	5.52	0.8	12	10	1.8	5.67	1.64e-05	5.92	1.13e-05	0.88
chr22-48	chr22	50539533	50539687	+	5.52	0.647	12	10	1.8	5.67	1.64e-05	9.99	1.12e-07	0.88

## Sheet: Table S4 peak calling donor 2
#PeakID	chr	start	end	strand	Normalized Tag Count	focus ratio	findPeaks Score	Total Tags	Control Tags (normalized to IP Experiment)	Fold Change vs Control	p-value vs Control	Fold Change vs Local	p-value vs Local	Clonal Fold Change
chr11-1	chr11	93523686	93523836	+	29.7	0.861	49	56	3.7	15.21	1.87e-45	32.91	2.81e-62	0.94
chr10-6	chr10	4121787	4121937	+	27.6	0.951	46	52	0.9	56.51	6.54e-71	35.33	1.57e-60	0.91
chr12-1	chr12	49064015	49064165	+	27.6	0.949	46	52	0.9	56.51	6.54e-71	53.84	7.76e-70	0.91
chr20-4	chr20	13009701	13009851	+	26	0.931	42	50	1.8	27.17	9.54e-53	43.48	3.14e-60	0.98
chr12-2	chr12	32483608	32483758	+	25.5	0.862	42	48	1.8	26.08	6.91e-50	37.27	4.28e-57	0.95
chr4-16	chr4	1301081	1301231	+	24.9	0.839	39	47	0.5	102.15	3.48e-76	39.81	2.97e-57	0.98
chr10-8	chr10	61397266	61397416	+	24.9	0.962	41	47	2.8	17.03	1.39e-40	47.16	1.21e-60	0.96
chr2-8	chr2	74554762	74554912	+	24.4	0.823	42	46	0.9	49.99	1.58e-60	35.72	5.83e-54	0.94
chr2-10	chr2	113240241	113240391	+	23.9	0.927	38	45	3.7	12.23	6.72e-33	29.52	4.2e-47	0.98
chr1-9	chr1	206772509	206772659	+	22.8	0.764	40	44	0.9	47.82	3.86e-57	22.44	3.57e-42	0.9
chr17-5	chr17	59287618	59287768	+	22.8	0.868	38	43	0.9	46.73	1.85e-55	40.07	1.21e-52	0.95
chr2-11	chr2	8576872	8577022	+	21.8	0.917	37	41	1.8	22.28	3.61e-40	43.13	1.44e-51	0.91
chr21-11	chr21	33811473	33811623	+	21.8	0.917	36	42	2.8	15.21	1.6e-34	32.61	1.04e-46	0.96
chr2-12	chr2	75162992	75163142	+	21.2	0.882	35	40	3.7	10.87	1.47e-27	27.46	1.01e-42	1
chr17-3	chr17	55437213	55437363	+	21.2	0.812	40	40	0.5	86.94	2.53e-62	27.95	5.5e-42	0.82
chr22-5	chr22	17773049	17773199	+	21.2	0.894	38	40	2.8	14.49	3.63e-32	31.43	5.44e-45	0.87
chr11-2	chr11	62508555	62508705	+	20.7	0.935	35	39	0.9	42.38	7.63e-49	41.7	1.41e-48	0.94
chr4-17	chr4	26076309	26076459	+	20.2	0.816	35	38	2.8	13.76	7.46e-30	28.82	1.94e-41	0.92
chr11-3	chr11	65420095	65420245	+	20.2	0.894	35	38	0.5	82.59	1.86e-58	27.24	1.54e-40	0.9
chr12-4	chr12	50924416	50924566	+	19.6	0.975	33	37	0.5	80.42	1.54e-56	36.57	4.2e-44	0.95
chr16-36	chr16	30602970	30603120	+	19.6	0.905	34	37	0.9	40.21	1.33e-45	43.1	1.09e-46	0.92
chr4-19	chr4	76194519	76194669	+	19.1	0.955	33	36	0.9	39.12	5.37e-44	33.07	1.98e-41	0.95
chr1-13	chr1	16514030	16514180	+	18.6	0.921	32	35	5.5	6.34	4.28e-17	38.69	1.17e-42	0.99
chr7-1	chr7	36743075	36743225	+	18.6	0.83	34	35	1.8	19.02	3.03e-32	22.86	5.79e-34	0.9
chr12-3	chr12	7571367	7571517	+	18.6	0.83	34	35	0.9	38.03	2.1e-42	33.09	2.48e-40	0.9
chr16-37	chr16	85872818	85872968	+	18.6	0.93	33	35	1.8	19.02	3.03e-32	36.82	6.34e-42	0.96
chr3-3	chr3	124876367	124876517	+	18	0.902	30	34	3.7	9.24	1.67e-21	31.65	1.66e-37	1
chr4-21	chr4	153741619	153741769	+	18	0.841	32	34	1.8	18.47	5.77e-31	22.4	1.13e-33	0.93
chr14-1	chr14	68733058	68733208	+	18	0.825	31	34	3.7	9.24	1.67e-21	26.09	7.77e-36	0.93
chr1-15	chr1	208066017	208066167	+	17.5	0.921	31	34	0.9	36.95	7.99e-41	27.25	1.98e-35	0.94
chr1-16	chr1	27435921	27436071	+	17	0.902	30	32	1.8	17.39	1.92e-28	30.25	8.25e-36	0.94
chr6-1	chr6	31615075	31615225	+	17	0.889	29	32	0.9	34.77	1.06e-37	30.25	8.25e-36	0.97
chr8-4	chr8	26572011	26572161	+	17	0.791	31	32	0.5	69.55	3.9e-47	28.59	4.72e-35	0.91
chr9-3	chr9	87722470	87722620	+	17	0.974	27	32	2.8	11.59	3.4e-23	24.27	7.37e-33	1.05
chr11-4	chr11	72483785	72483935	+	17	0.766	31	32	1.8	17.39	1.92e-28	21.98	1.33e-30	0.91
chr11-5	chr11	73623754	73623904	+	17	0.914	28	32	0.5	69.55	3.9e-47	31.15	3.32e-36	0.97
chr12-6	chr12	102498657	102498807	+	17	0.972	26	32	0.9	34.77	1.06e-37	28.99	3.08e-35	1.05
chr16-43	chr16	79451372	79451522	+	17	0.837	26	32	0.5	69.55	3.9e-47	21.52	2.95e-31	1.09
chr2-17	chr2	74037617	74037767	+	16.5	0.844	31	31	0.5	67.38	2.71e-45	22.98	3.55e-31	0.88
chr9-4	chr9	117704237	117704387	+	16.5	0.829	26	31	1.8	16.84	3.34e-27	22.72	4.96e-31	1.02
chr16-41	chr16	79170988	79171138	+	16.5	0.846	30	31	0.9	33.69	3.68e-36	22.47	6.91e-31	0.91
chr17-10	chr17	81396764	81396914	+	16.5	0.895	29	31	2.8	11.23	3.95e-22	23.51	1.79e-31	0.95
chr4-23	chr4	14277642	14277792	+	15.9	0.816	29	30	0.5	65.2	1.83e-43	21.99	1.13e-29	0.92
chr8-5	chr8	119893281	119893431	+	15.9	0.921	31	30	1.8	16.3	5.64e-26	25.09	2.54e-31	0.88
chr9-2	chr9	131729556	131729706	+	15.9	0.919	30	30	0.9	32.6	1.24e-34	26.8	3.75e-32	0.88
chr1-23	chr1	22851606	22851756	+	15.4	0.857	25	30	2.8	10.87	4.45e-21	31.01	6.37e-33	1.03
chr1-19	chr1	100266146	100266296	+	15.4	0.971	28	29	1.8	15.76	9.21e-25	26.64	4.63e-31	0.95
chr6-3	chr6	163405042	163405192	+	15.4	0.838	25	29	2.8	10.5	4.85e-20	21.99	9.61e-29	0.99
chr12-5	chr12	70196790	70196940	+	15.4	0.914	26	29	0.5	63.03	1.19e-41	25.56	1.47e-30	1.03
chr19-2	chr19	35462833	35462983	+	15.4	0.738	25	29	0.5	63.03	1.19e-41	30.02	1.57e-32	1.03
chr2-23	chr2	64260867	64261017	+	14.9	0.919	27	28	0.9	30.43	1.27e-31	21.74	1.13e-27	0.96
chr3-9	chr3	71629868	71630018	+	14.9	0.784	20	28	2.8	10.14	5.11e-19	24.35	5.4e-29	1.2
chr3-4	chr3	127307544	127307694	+	14.9	0.879	27	28	2.8	10.14	5.11e-19	30.36	1.59e-30	0.92
chr20-12	chr20	46900236	46900386	+	14.9	0.935	24	28	2.8	10.14	5.11e-19	31.49	5.04e-32	1
chr1-31	chr1	162003879	162004029	+	14.3	0.857	22	27	4.6	5.87	8.7e-13	17.35	1.5e-22	1.07
chr1-29	chr1	163321927	163322077	+	14.3	0.692	23	27	1.8	14.67	2.22e-22	22.87	2.6e-27	1.05
chr1-22	chr1	183892511	183892661	+	14.3	0.758	26	29	0.9	31.51	4.04e-33	19.35	1.92e-25	0.92
chr5-16	chr5	61408649	61408799	+	14.3	0.933	23	27	0.9	29.34	3.88e-30	24.8	3.18e-28	1
chr5-13	chr5	159345468	159345618	+	14.3	0.848	26	28	0.9	30.43	1.27e-31	18.54	5.79e-25	0.92
chr6-2	chr6	32197515	32197665	+	14.3	0.861	26	27	2.8	9.78	5.2e-18	20.01	8.13e-26	0.89
chr7-3	chr7	20219962	20220112	+	14.3	0.838	26	27	0.5	58.68	4.57e-38	16.61	9.49e-24	0.96
chr14-2	chr14	92768391	92768541	+	14.3	0.818	27	27	0.9	29.34	3.88e-30	23.17	1.85e-27	0.89
chr19-1	chr19	48780916	48781066	+	14.3	0.919	27	27	0.9	29.34	3.88e-30	28.4	9.03e-30	0.89
chr3-5	chr3	127736312	127736462	+	13.8	0.909	24	26	0.9	28.25	1.14e-28	27.35	2.56e-28	0.97
chr4-32	chr4	38174934	38175084	+	13.8	0.714	24	26	0.5	56.51	2.68e-36	21.74	8.21e-26	0.97
chr6-5	chr6	113809928	113810078	+	13.8	0.9	22	26	0.5	56.51	2.68e-36	18.43	4.88e-24	1.01
chr10-19	chr10	96716441	96716591	+	13.8	0.667	24	26	1.8	14.13	3.26e-21	21.2	1.54e-25	0.93
chr10-17	chr10	102454184	102454334	+	13.8	0.765	25	26	0.9	28.25	1.14e-28	30.83	1.27e-29	0.97
chr12-9	chr12	53267693	53267843	+	13.8	0.833	22	26	0.9	28.25	1.14e-28	26.09	8.37e-28	1.01
chr13-2	chr13	99407042	99407192	+	13.8	0.848	24	26	0.9	28.25	1.14e-28	26.09	8.37e-28	0.93
chr17-13	chr17	83199835	83199985	+	13.8	0.879	25	26	0.5	56.51	2.68e-36	26.92	3.83e-28	0.89
chr18-6	chr18	56468522	56468672	+	13.8	0.938	25	26	2.8	9.42	5.11e-17	25.69	1.27e-27	0.93
chr20-15	chr20	63837689	63837839	+	13.8	0.933	22	26	0.9	28.25	1.14e-28	38.54	4.53e-32	1.06
chr5-14	chr5	150081842	150081992	+	13.3	0.812	24	25	0.9	27.17	3.21e-27	22.34	3.67e-25	0.89
chr6-6	chr6	116392743	116392893	+	13.3	0.742	22	25	1.8	13.58	4.62e-20	25.09	2.18e-26	0.97
chr7-6	chr7	139855572	139855722	+	13.3	0.931	23	25	0.9	27.17	3.21e-27	17.16	1.93e-22	0.97
chr11-10	chr11	119615639	119615789	+	13.3	0.833	21	25	0.5	54.34	1.52e-34	18.74	2.4e-23	1.02
chr12-8	chr12	12655924	12656074	+	13.3	0.909	22	25	0.5	54.34	1.52e-34	25.09	2.18e-26	1.07
chr14-5	chr14	20681263	20681413	+	13.3	0.844	22	25	0.9	27.17	3.21e-27	17.35	1.5e-22	0.97
chr18-7	chr18	3595797	3595947	+	13.3	0.794	24	25	1.8	13.58	4.62e-20	21.15	1.12e-23	0.93
chr1-28	chr1	160629958	160630108	+	12.7	0.853	23	24	0.5	52.16	8.24e-33	16.14	5.3e-21	0.93
chr2-29	chr2	26008967	26009117	+	12.7	0.774	23	24	0.9	26.08	8.73e-26	28.99	7.57e-27	0.89
chr2-28	chr2	173997526	173997676	+	12.7	0.828	24	24	0.5	52.16	8.24e-33	17.59	7.56e-22	0.86
chr3-8	chr3	107993343	107993493	+	12.7	0.893	22	24	1.8	13.04	6.3e-19	19.57	6.68e-23	0.93
chr7-5	chr7	24963294	24963444	+	12.7	0.641	23	24	3.7	6.52	1.82e-12	15.65	1.05e-20	0.93
chr10-30	chr10	9331659	9331809	+	12.7	0.862	20	24	0.9	26.08	8.73e-26	17.99	4.51e-22	1.03
chr11-6	chr11	932512	932662	+	12.7	0.879	23	24	0.9	26.08	8.73e-26	20.33	2.79e-23	0.93
chr11-9	chr11	75100303	75100453	+	12.7	0.828	21	24	0.5	52.16	8.24e-33	21.15	1.12e-23	0.98
chr11-8	chr11	115740485	115740635	+	12.7	0.781	22	24	1.8	13.04	6.3e-19	17.2	1.25e-21	0.98
chr12-12	chr12	50017091	50017241	+	12.7	0.879	21	24	0.9	26.08	8.73e-26	24.46	3.83e-25	1.03
chr12-10	chr12	108315563	108315713	+	12.7	0.8	22	24	2.8	8.69	4.4e-15	14.91	3.16e-20	0.93
chr13-3	chr13	110870371	110870521	+	12.7	0.806	21	24	0.9	26.08	8.73e-26	25.66	1.27e-25	1.03
chr14-3	chr14	92655893	92656043	+	12.7	0.903	24	24	0.9	26.08	8.73e-26	23.36	1.15e-24	0.89
chr16-49	chr16	55368312	55368462	+	12.7	0.852	21	24	0.5	52.16	8.24e-33	16.14	5.3e-21	0.98
chr16-46	chr16	79307359	79307509	+	12.7	0.939	23	24	1.8	13.04	6.3e-19	23.02	1.61e-24	0.89
chr1-37	chr1	28174753	28174903	+	12.2	0.8	19	23	3.7	6.25	1.2e-11	16.69	1.11e-19	1.04
chr1-35	chr1	182795663	182795813	+	12.2	0.771	21	23	0.5	49.99	4.3e-31	15.1	8.67e-19	0.99
chr2-32	chr2	231242157	231242307	+	12.2	0.758	21	23	0.5	49.99	4.3e-31	15.47	8.58e-20	0.98
chr4-42	chr4	87007892	87008042	+	12.2	0.848	21	23	0.9	24.99	2.28e-24	14.02	7.08e-19	0.98
chr4-45	chr4	102403220	102403370	+	12.2	0.821	20	23	1.8	12.5	8.24e-18	20.55	1.77e-22	1.04
chr5-18	chr5	99027361	99027511	+	12.2	0.857	20	24	1.8	13.04	6.3e-19	17.65	4.91e-21	1.04
chr6-4	chr6	129685608	129685758	+	12.2	0.857	23	23	0.5	49.99	4.3e-31	12.82	4.77e-18	0.86
chr7-7	chr7	47466425	47466575	+	12.2	0.857	22	23	3.7	6.25	1.2e-11	24.59	3.25e-24	0.94
chr8-9	chr8	21674749	21674899	+	12.2	0.75	21	23	0.9	24.99	2.28e-24	10.64	2.45e-16	0.94
chr8-8	chr8	21675122	21675272	+	12.2	0.742	22	23	0.9	24.99	2.28e-24	10.87	1.56e-16	0.94
chr8-10	chr8	55972770	55972920	+	12.2	0.862	21	23	0.9	24.99	2.28e-24	14.56	3.13e-19	0.94
chr10-20	chr10	26438205	26438355	+	12.2	0.719	23	23	2.8	8.33	3.84e-14	20.84	1.3e-22	0.89
chr10-25	chr10	89235485	89235635	+	12.2	0.966	22	23	0.5	49.99	4.3e-31	21.13	9.6e-23	0.98
chr11-7	chr11	33178651	33178801	+	12.2	0.968	22	23	0.9	24.99	2.28e-24	15.31	1.07e-19	0.94
chr12-7	chr12	124725675	124725825	+	12.2	0.69	23	23	0.5	49.99	4.3e-31	12.82	4.77e-18	0.89
chr14-4	chr14	88044919	88045069	+	12.2	0.968	23	23	0.9	24.99	2.28e-24	15.79	5.47e-20	0.89
chr17-25	chr17	42129650	42129800	+	12.2	0.828	18	23	0.5	49.99	4.3e-31	19.66	3.64e-21	1.11
chr19-5	chr19	47315282	47315432	+	12.2	0.9	21	23	0.9	24.99	2.28e-24	25.43	1.56e-24	0.98
chr1-38	chr1	52268464	52268614	+	11.7	0.867	19	22	0.9	23.91	5.69e-23	15.94	2.84e-19	0.99
chr1-36	chr1	221097762	221097912	+	11.7	0.833	20	22	1.8	11.95	1.03e-16	19.66	3.64e-21	0.99
chr2-31	chr2	197239511	197239661	+	11.7	0.893	21	22	0.5	47.82	2.15e-29	19.66	3.64e-21	0.94
chr3-7	chr3	72269981	72270131	+	11.7	0.69	23	23	0.9	24.99	2.28e-24	18.88	8.44e-21	0.85
chr4-54	chr4	6925540	6925690	+	11.7	0.815	17	22	1.8	11.95	1.03e-16	16.69	1.11e-19	1.11
chr4-39	chr4	25160528	25160678	+	11.7	0.923	21	22	0.5	47.82	2.15e-29	19.66	3.64e-21	0.94
chr5-17	chr5	150065397	150065547	+	11.7	0.897	22	22	0.5	47.82	2.15e-29	17.5	4.11e-20	0.94
chr7-9	chr7	36207944	36208094	+	11.7	0.92	18	22	0.5	47.82	2.15e-29	19.13	6.4e-21	1.04
chr9-6	chr9	87554291	87554441	+	11.7	0.667	20	22	1.8	11.95	1.03e-16	15.77	3.57e-19	0.94
chr9-9	chr9	131719283	131719433	+	11.7	0.962	19	22	2.8	7.97	3.22e-13	25.17	1.91e-23	0.99
chr10-28	chr10	77531797	77531947	+	11.7	0.926	21	22	0.5	47.82	2.15e-29	22.42	2.2e-22	0.99
chr10-29	chr10	92101454	92101604	+	11.7	0.793	21	22	2.8	7.97	3.22e-13	26.57	6.1e-24	0.99
chr12-13	chr12	89162837	89162987	+	11.7	0.848	21	22	0.9	23.91	5.69e-23	13.67	6.77e-18	0.99
chr14-8	chr14	92775370	92775520	+	11.7	0.852	21	22	0.5	47.82	2.15e-29	15.77	3.57e-19	0.94
chr19-3	chr19	6887374	6887524	+	11.7	0.964	21	22	0.5	47.82	2.15e-29	20.5	1.51e-21	0.99
chr19-4	chr19	14529885	14530035	+	11.7	0.786	21	22	0.9	23.91	5.69e-23	21.74	4.39e-22	0.89
chr19-6	chr19	49520762	49520912	+	11.7	0.686	21	23	2.8	8.33	3.84e-14	21.42	6.02e-22	0.94
chr20-18	chr20	1820791	1820941	+	11.7	0.92	19	22	0.9	23.91	5.69e-23	19.39	4.84e-21	1.04
chr21-40	chr21	33374546	33374696	+	11.7	0.846	19	22	0.5	47.82	2.15e-29	21.1	8.22e-22	0.99
chr1-32	chr1	192545141	192545291	+	11.1	0.846	22	21	2.8	7.61	2.58e-12	19.85	2.33e-20	0.9
chr1-33	chr1	226034525	226034675	+	11.1	0.889	22	21	0.9	22.82	1.36e-21	23.22	9.64e-22	0.9
chr2-34	chr2	112033324	112033474	+	11.1	0.885	20	21	0.9	22.82	1.36e-21	13.88	1.56e-16	0.9
chr3-14	chr3	129485699	129485849	+	11.1	0.815	18	21	1.8	11.41	1.24e-15	15.22	4.54e-18	1.05
chr5-19	chr5	136012153	136012303	+	11.1	0.767	20	21	1.8	11.41	1.24e-15	14.42	1.31e-17	0.9
chr5-24	chr5	172412893	172413043	+	11.1	0.857	17	21	1.8	11.41	1.24e-15	18.26	1.23e-19	1.19
chr6-7	chr6	148332251	148332401	+	11.1	0.786	20	21	0.5	45.64	1.03e-27	22.09	2.61e-21	0.9
chr11-13	chr11	75148014	75148164	+	11.1	0.862	18	21	0.5	45.64	1.03e-27	18.26	1.23e-19	1.05
chr11-11	chr11	117994476	117994626	+	11.1	0.68	19	21	2.8	7.61	2.58e-12	17.79	2.07e-19	0.94
chr12-16	chr12	20405112	20405262	+	11.1	0.84	18	21	0.9	22.82	1.36e-21	18.12	1.04e-18	1
chr14-9	chr14	50951125	50951275	+	11.1	0.69	19	21	0.9	22.82	1.36e-21	15.57	2.91e-18	0.94
chr14-6	chr14	70359759	70359909	+	11.1	0.733	21	21	0.5	45.64	1.03e-27	15.57	2.91e-18	0.85
chr15-2	chr15	77187891	77188041	+	11.1	0.852	19	21	0.5	45.64	1.03e-27	18.76	7.17e-20	0.94
chr15-3	chr15	90064020	90064170	+	11.1	0.828	19	22	0.5	47.82	2.15e-29	20.75	9.56e-21	0.99
chr16-51	chr16	10749472	10749622	+	11.1	0.857	18	21	0.5	45.64	1.03e-27	15.74	2.33e-18	0.99
chr19-10	chr19	48967788	48967938	+	11.1	0.815	18	21	0.9	22.82	1.36e-21	14.89	6.99e-18	0.99
chr20-26	chr20	32232082	32232232	+	11.1	0.846	18	21	0.9	22.82	1.36e-21	17.12	4.43e-19	0.99
chr1-39	chr1	77631840	77631990	+	10.6	0.792	19	20	1.8	10.87	1.42e-14	18.37	7.96e-19	0.9
chr1-42	chr1	156161521	156161671	+	10.6	0.84	18	20	0.9	21.73	3.1e-20	22.49	1.61e-20	0.95
chr2-43	chr2	43408393	43408543	+	10.6	0.8	18	21	2.8	7.61	2.58e-12	14.82	4.55e-17	1
chr2-39	chr2	108637504	108637654	+	10.6	0.84	19	20	0.9	21.73	3.1e-20	19.18	3.51e-19	0.9
chr2-35	chr2	134233406	134233556	+	10.6	0.923	20	20	1.8	10.87	1.42e-14	14.08	6.77e-16	0.9
chr2-48	chr2	144661212	144661362	+	10.6	0.87	18	20	0.5	43.47	4.69e-26	14.49	6.93e-17	0.95
chr3-19	chr3	188507535	188507685	+	10.6	0.76	17	20	3.7	5.43	2.61e-09	19.47	2.65e-19	1
chr4-51	chr4	2794734	2794884	+	10.6	0.778	18	20	1.8	10.87	1.42e-14	18.37	7.96e-19	1
chr4-53	chr4	101232202	101232352	+	10.6	0.783	18	20	0.5	43.47	4.69e-26	21.04	5.76e-20	0.95
chr5-20	chr5	54744399	54744549	+	10.6	0.917	19	20	1.8	10.87	1.42e-14	13.45	2.8e-16	0.9
chr5-21	chr5	65735039	65735189	+	10.6	0.905	18	20	0.5	43.47	4.69e-26	20.38	1.05e-19	0.95
chr9-8	chr9	72305129	72305279	+	10.6	0.821	19	20	2.8	7.24	1.98e-11	18.91	4.63e-19	1
chr9-12	chr9	87713788	87713938	+	10.6	0.833	17	20	0.5	43.47	4.69e-26	14.18	1.04e-16	1
chr9-5	chr9	89710895	89711045	+	10.6	0.917	21	20	0.9	21.73	3.1e-20	21.39	4.23e-20	0.85
chr10-56	chr10	22630534	22630684	+	10.6	0.852	16	20	1.8	10.87	1.42e-14	13.92	8.27e-16	1.08
chr10-39	chr10	79239464	79239614	+	10.6	0.833	19	20	0.5	43.47	4.69e-26	17.87	1.35e-18	0.9
chr12-11	chr12	6416730	6416880	+	10.6	0.833	21	20	0.9	21.73	3.1e-20	19.47	2.65e-19	0.85
chr14-10	chr14	64511463	64511613	+	10.6	0.8	19	20	0.9	21.73	3.1e-20	13.88	1.56e-16	0.9
chr14-13	chr14	74592924	74593074	+	10.6	0.808	18	20	0.5	43.47	4.69e-26	17.39	2.25e-18	0.95
chr14-7	chr14	75258944	75259094	+	10.6	0.786	21	21	0.9	22.82	1.36e-21	16.94	3.7e-18	0.9
chr15-1	chr15	70478580	70478730	+	10.6	0.92	21	20	1.8	10.87	1.42e-14	20.71	7.81e-20	0.9
chr17-28	chr17	5611099	5611249	+	10.6	0.885	17	21	3.7	5.71	4.54e-10	16.1	9.6e-18	1.06
chr17-21	chr17	74520850	74521000	+	10.6	0.923	19	20	0.9	21.73	3.1e-20	20.38	1.05e-19	0.95
chr17-27	chr17	81285572	81285722	+	10.6	0.731	18	20	1.8	10.87	1.42e-14	20.07	1.42e-19	0.95
chr19-7	chr19	39398341	39398491	+	10.6	0.957	20	20	1.8	10.87	1.42e-14	22.11	2.24e-20	0.9
chr1-52	chr1	58883423	58883573	+	10.1	0.909	16	19	1.8	10.32	1.55e-13	17.96	8.78e-18	1.01
chr1-45	chr1	120850814	120850964	+	10.1	0.905	17	19	0.9	20.65	6.75e-19	95.33	3.31e-31	0.95
chr2-50	chr2	231162049	231162199	+	10.1	0.833	18	19	0.5	41.29	2.04e-24	18.5	5.17e-18	0.9
chr3-10	chr3	87780935	87781085	+	10.1	0.786	19	19	0.9	20.65	6.75e-19	15.49	1.24e-16	0.9
chr3-18	chr3	98613286	98613436	+	10.1	0.833	17	19	0.9	20.65	6.75e-19	16.31	4.97e-17	0.95
chr3-15	chr3	148790976	148791126	+	10.1	0.864	18	19	0.9	20.65	6.75e-19	18.5	5.17e-18	0.95
chr3-16	chr3	188855864	188856014	+	10.1	0.792	18	19	0.5	41.29	2.04e-24	14.93	2.4e-16	0.95
chr4-55	chr4	7744197	7744347	+	10.1	0.87	17	19	0.9	20.65	6.75e-19	23.83	5e-20	0.95
chr5-33	chr5	54664003	54664153	+	10.1	0.905	14	19	0.9	20.65	6.75e-19	17.21	1.89e-17	1.15
chr6-14	chr6	30489251	30489401	+	10.1	0.92	16	19	3.7	5.16	1.43e-08	18.22	6.75e-18	1.08
chr6-15	chr6	73522026	73522176	+	10.1	0.826	16	19	0.5	41.29	2.04e-24	19.57	1.38e-17	1.08
chr6-8	chr6	149499095	149499245	+	10.1	0.958	20	19	0.5	41.29	2.04e-24	17.96	8.78e-18	0.85
chr7-8	chr7	140253052	140253202	+	10.1	0.724	21	19	0.9	20.65	6.75e-19	19.07	2.84e-18	0.85
chr9-7	chr9	33816596	33816746	+	10.1	0.909	19	19	0.9	20.65	6.75e-19	20.65	6.7e-19	0.9
chr10-40	chr10	87054729	87054879	+	10.1	0.846	19	19	0.9	20.65	6.75e-19	17.45	1.47e-17	0.9
chr11-12	chr11	60196245	60196395	+	10.1	0.875	18	19	0.5	41.29	2.04e-24	18.5	5.17e-18	0.95
chr12-14	chr12	26705239	26705389	+	10.1	0.84	19	19	0.5	41.29	2.04e-24	17.45	1.47e-17	0.9
chr12-23	chr12	108333232	108333382	+	10.1	0.913	16	19	2.8	6.88	1.44e-10	15.69	9.93e-17	1.01
chr12-15	chr12	124727511	124727661	+	10.1	0.75	19	19	0.9	20.65	6.75e-19	9.99	2.71e-13	0.9
chr14-16	chr14	68397292	68397442	+	10.1	0.731	17	19	0.5	41.29	2.04e-24	11.18	1.8e-13	1.01
chr14-19	chr14	68569056	68569206	+	10.1	0.909	16	19	0.5	41.29	2.04e-24	22.53	1.39e-19	1.01
chr14-12	chr14	105385823	105385973	+	10.1	0.833	19	19	0.9	20.65	6.75e-19	15.69	9.93e-17	0.9
chr15-4	chr15	56985157	56985307	+	10.1	0.577	18	21	0.9	22.82	1.36e-21	12.91	3.15e-15	0.95
chr17-22	chr17	1589130	1589280	+	10.1	0.75	18	19	0.9	20.65	6.75e-19	15.69	9.93e-17	0.9
chr17-38	chr17	34249604	34249754	+	10.1	0.84	16	19	1.8	10.32	1.55e-13	12.65	4.52e-15	1.01
chr19-9	chr19	54373886	54374036	+	10.1	0.857	19	19	0.9	20.65	6.75e-19	16.52	3.92e-17	0.95
chr19-11	chr19	54383424	54383574	+	10.1	0.87	18	19	0.5	41.29	2.04e-24	17.96	8.78e-18	0.9
chr21-43	chr21	33394401	33394551	+	10.1	0.875	18	19	2.8	6.88	1.44e-10	21	4.95e-19	0.9
chr1-49	chr1	15258919	15259069	+	9.55	0.84	16	18	0.9	19.56	1.39e-17	14.86	1.56e-15	1.08
chr1-46	chr1	120942589	120942739	+	9.55	0.95	17	18	1.8	9.78	1.61e-12	33.6	1.58e-20	0.95
chr1-47	chr1	150611606	150611756	+	9.55	0.828	17	18	0.9	19.56	1.39e-17	13.86	2.85e-14	1.02
chr2-42	chr2	8234513	8234663	+	9.55	0.727	18	18	0.9	19.56	1.39e-17	15.25	1.01e-15	0.9
chr2-52	chr2	70029983	70030133	+	9.55	0.96	17	18	0.5	39.12	8.42e-23	15.19	6.64e-15	1.02
chr2-53	chr2	70142398	70142548	+	9.55	0.909	17	18	0.9	19.56	1.39e-17	12.76	2.01e-14	0.95
chr2-36	chr2	73952615	73952765	+	9.55	0.778	19	19	0.9	20.65	6.75e-19	13.65	6.51e-15	0.9
chr2-58	chr2	120257605	120257755	+	9.55	0.818	17	18	0.5	39.12	8.42e-23	20.24	7.76e-18	0.95
chr2-59	chr2	144607946	144608096	+	9.55	0.76	17	18	0.9	19.56	1.39e-17	11.51	1.11e-13	1.01
chr2-69	chr2	196263376	196263526	+	9.55	0.818	16	18	0.9	19.56	1.39e-17	14.32	2.93e-15	1.01
chr2-49	chr2	203897642	203897792	+	9.55	0.778	18	18	1.8	9.78	1.61e-12	14.32	2.93e-15	0.95
chr2-41	chr2	216171180	216171330	+	9.55	0.84	19	18	0.9	19.56	1.39e-17	18.34	4.16e-17	0.9
chr3-12	chr3	27521660	27521810	+	9.55	0.724	18	18	1.8	9.78	1.61e-12	15.65	6.5e-16	1.01
chr3-25	chr3	52499019	52499169	+	9.55	0.905	15	18	2.8	6.52	1e-09	22.58	1.19e-18	1.08
chr3-11	chr3	126540668	126540818	+	9.55	0.667	19	18	1.8	9.78	1.61e-12	17.79	7.42e-17	0.95
chr4-50	chr4	183398249	183398399	+	9.55	0.72	19	18	0.9	19.56	1.39e-17	14.78	1.02e-14	0.9
chr5-25	chr5	36680199	36680349	+	9.55	0.9	16	18	0.9	19.56	1.39e-17	15.65	6.5e-16	1.01
chr6-16	chr6	90285781	90285931	+	9.55	0.714	16	18	1.8	9.78	1.61e-12	14.32	2.93e-15	1.08
chr7-11	chr7	2608872	2609022	+	9.55	0.833	16	18	1.8	9.78	1.61e-12	18.64	3.18e-17	1.01
chr7-16	chr7	112112884	112113034	+	9.55	0.85	16	18	0.9	19.56	1.39e-17	18.94	2.42e-17	1.01
chr7-24	chr7	128933257	128933407	+	9.55	0.87	15	18	1.8	9.78	1.61e-12	15.87	5.18e-16	1.08
chr8-20	chr8	42412633	42412783	+	9.55	0.857	15	18	0.9	19.56	1.39e-17	21.74	2.28e-18	1.08
chr9-14	chr9	5494214	5494364	+	9.55	0.692	16	18	0.9	19.56	1.39e-17	17.79	7.42e-17	1.01
chr9-11	chr9	73132415	73132565	+	9.55	0.87	17	18	0.9	19.56	1.39e-17	11.62	9.47e-14	0.95
chr9-13	chr9	89527195	89527345	+	9.55	0.92	17	18	3.7	4.89	7.49e-08	16.54	2.57e-16	1.01
chr10-55	chr10	4131671	4131821	+	9.55	0.773	16	18	0.9	19.56	1.39e-17	16.77	2.02e-16	1.01
chr11-25	chr11	7577950	7578100	+	9.55	0.789	14	18	3.7	4.89	7.49e-08	14.68	1.93e-15	1.15
chr11-15	chr11	9662344	9662494	+	9.55	0.913	16	18	0.5	39.12	8.42e-23	19.45	1.19e-16	1.02
chr11-14	chr11	63853567	63853717	+	9.55	0.783	17	19	0.9	20.65	6.75e-19	18.06	5.42e-17	1.01
chr12-17	chr12	59699686	59699836	+	9.55	0.75	18	18	2.8	6.52	1e-09	14.86	1.56e-15	0.95
chr12-31	chr12	121210821	121210971	+	9.55	0.87	14	18	0.5	39.12	8.42e-23	14.49	2.38e-15	1.24
chr12-18	chr12	122720490	122720640	+	9.55	0.909	18	18	0.5	39.12	8.42e-23	20.97	4.25e-18	0.95
chr13-5	chr13	46339117	46339267	+	9.55	0.909	18	18	0.5	39.12	8.42e-23	13.98	4.39e-15	0.95
chr14-29	chr14	76812874	76813024	+	9.55	0.957	14	18	0.9	19.56	1.39e-17	13.81	5.35e-15	1.15
chr14-14	chr14	90828880	90829030	+	9.55	0.792	18	18	0.5	39.12	8.42e-23	21.35	3.12e-18	0.95
chr14-11	chr14	95185500	95185650	+	9.55	0.84	19	18	1.8	9.78	1.61e-12	14.15	3.59e-15	0.95
chr17-26	chr17	42678233	42678383	+	9.55	0.704	18	18	0.5	39.12	8.42e-23	15.45	8.13e-16	0.95
chr17-32	chr17	45494629	45494779	+	9.55	0.85	17	18	0.5	39.12	8.42e-23	46.96	3.39e-24	0.95
chr1-44	chr1	15416296	15416446	+	9.02	0.944	17	17	0.9	18.47	2.73e-16	17.6	5.93e-16	0.9
chr1-50	chr1	19454849	19454999	+	9.02	0.778	16	17	2.8	6.16	6.59e-09	11.43	5.89e-13	0.95
chr1-51	chr1	33127546	33127696	+	9.02	0.913	16	17	0.9	18.47	2.73e-16	16.07	2.7e-15	0.95
chr1-94	chr1	54417355	54417505	+	9.02	0.75	13	17	0.9	18.47	2.73e-16	24.1	3.67e-18	1.17
chr1-58	chr1	148522613	148522763	+	9.02	0.789	16	17	0.9	18.47	2.73e-16	79.2	9.88e-27	0.95
chr1-60	chr1	226663194	226663344	+	9.02	0.773	16	17	1.8	9.24	1.58e-11	12.75	1.07e-13	0.95
chr1-118	chr1	234959693	234959843	+	9.02	0.75	12	17	1.8	9.24	1.58e-11	9.24	1.58e-11	1.27
chr1-48	chr1	247390435	247390585	+	9.02	0.9	17	17	0.9	18.47	2.73e-16	14.98	8.25e-15	0.95
chr2-80	chr2	62406902	62407052	+	9.02	0.739	14	17	1.8	9.24	1.58e-11	15.19	6.64e-15	1.09
chr2-81	chr2	88282051	88282201	+	9.02	0.81	14	17	2.8	6.16	6.59e-09	16.55	1.68e-15	1.09
chr2-68	chr2	144426547	144426697	+	9.02	0.72	16	17	1.8	9.24	1.58e-11	12.32	1.82e-13	0.95
chr2-60	chr2	186575487	186575637	+	9.02	0.773	17	17	2.8	6.16	6.59e-09	11.55	5.01e-13	0.95
chr2-61	chr2	208175332	208175482	+	9.02	0.909	17	17	0.5	36.95	3.29e-21	15.62	4.26e-15	0.9
chr3-13	chr3	33807163	33807313	+	9.02	0.864	18	17	0.9	18.47	2.73e-16	13.2	6.16e-14	0.9
chr3-24	chr3	172153350	172153500	+	9.02	0.909	16	17	3.7	4.62	3.71e-07	14.22	1.9e-14	1.02
chr4-56	chr4	10096220	10096370	+	9.02	0.773	17	17	0.9	18.47	2.73e-16	14.59	1.26e-14	0.95
chr4-66	chr4	86981999	86982149	+	9.02	0.818	16	17	0.9	18.47	2.73e-16	17.33	7.63e-16	1.02
chr4-75	chr4	113809562	113809712	+	9.02	0.955	15	17	0.9	18.47	2.73e-16	13.86	2.85e-14	1.02
chr4-76	chr4	113815909	113816059	+	9.02	0.905	15	17	1.8	9.24	1.58e-11	16.8	1.32e-15	1.02
chr5-29	chr5	42881739	42881889	+	9.02	0.625	15	17	0.9	18.47	2.73e-16	12.32	1.82e-13	1.02
chr5-23	chr5	75320377	75320527	+	9.02	0.81	17	17	2.8	6.16	6.59e-09	20.16	6.67e-17	0.9
chr5-22	chr5	87002626	87002776	+	9.02	0.85	18	17	2.8	6.16	6.59e-09	14.98	8.25e-15	0.9
chr6-12	chr6	18441397	18441547	+	9.02	0.818	16	17	1.8	9.24	1.58e-11	13.05	7.42e-14	1.02
chr6-24	chr6	34774054	34774204	+	9.02	0.762	14	17	0.5	36.95	3.29e-21	13.52	4.21e-14	1.09
chr6-11	chr6	113632146	113632296	+	9.02	0.8	18	17	2.8	6.16	6.59e-09	9.4	1.22e-11	0.95
chr6-18	chr6	159966492	159966642	+	9.02	0.842	16	17	0.9	18.47	2.73e-16	18.18	3.53e-16	0.95
chr7-10	chr7	22577782	22577932	+	9.02	0.81	17	17	2.8	6.16	6.59e-09	11.1	4.28e-12	0.9
chr7-14	chr7	56000242	56000392	+	9.02	0.85	16	18	0.5	39.12	8.42e-23	15.4	5.33e-15	1.02
chr7-22	chr7	100081773	100081923	+	9.02	0.895	15	17	0.9	18.47	2.73e-16	19.45	1.19e-16	1.02
chr8-11	chr8	47513649	47513799	+	9.02	0.72	18	17	2.8	6.16	6.59e-09	12.75	1.07e-13	0.9
chr8-15	chr8	97216007	97216157	+	9.02	0.905	17	17	1.8	9.24	1.58e-11	15.4	5.33e-15	0.95
chr8-16	chr8	120084652	120084802	+	9.02	0.783	17	17	0.5	36.95	3.29e-21	12.89	8.93e-14	0.95
chr8-13	chr8	128193834	128193984	+	9.02	0.8	18	17	0.9	18.47	2.73e-16	13.2	6.16e-14	0.9
chr9-15	chr9	27599223	27599373	+	9.02	0.95	16	17	0.9	18.47	2.73e-16	14.22	1.9e-14	1.02
chr9-17	chr9	104860330	104860480	+	9.02	0.85	15	17	3.7	4.62	3.71e-07	14.98	8.25e-15	1.02
chr10-67	chr10	60817293	60817443	+	9.02	0.913	16	17	0.5	36.95	3.29e-21	13.2	6.16e-14	1.02
chr10-53	chr10	88271236	88271386	+	9.02	0.76	17	18	1.8	9.78	1.61e-12	14.98	8.25e-15	0.95
chr10-45	chr10	127878564	127878714	+	9.02	0.68	18	18	1.8	9.78	1.61e-12	12.6	1.28e-13	0.9
chr11-19	chr11	60314677	60314827	+	9.02	0.889	16	17	0.5	36.95	3.29e-21	13.2	6.16e-14	0.95
chr11-20	chr11	78806294	78806444	+	9.02	0.857	16	17	0.9	18.47	2.73e-16	13.86	2.85e-14	0.95
chr12-19	chr12	10130262	10130412	+	9.02	0.947	17	17	0.9	18.47	2.73e-16	12.05	2.58e-13	0.95
chr12-20	chr12	15547731	15547881	+	9.02	0.826	17	17	1.8	9.24	1.58e-11	12.89	8.93e-14	1.02
chr12-21	chr12	50626181	50626331	+	9.02	0.773	17	17	0.5	36.95	3.29e-21	17.06	9.79e-16	0.95
chr13-6	chr13	99281973	99282123	+	9.02	0.68	17	17	2.8	6.16	6.59e-09	13.36	5.1e-14	0.9
chr14-28	chr14	65346993	65347143	+	9.02	0.864	14	17	1.8	9.24	1.58e-11	15.19	6.64e-15	1.09
chr14-15	chr14	68392828	68392978	+	9.02	0.679	17	17	0.9	18.47	2.73e-16	11.8	3.61e-13	0.95
chr14-17	chr14	68682554	68682704	+	9.02	0.6	17	17	0.5	36.95	3.29e-21	13.86	2.85e-14	0.9
chr14-23	chr14	92466202	92466352	+	9.02	0.857	15	17	0.5	36.95	3.29e-21	11.73	1.92e-12	1.02
chr16-55	chr16	67390706	67390856	+	9.02	0.762	16	17	0.9	18.47	2.73e-16	15.4	5.33e-15	1.02
chr17-29	chr17	19876602	19876752	+	9.02	0.773	17	17	2.8	6.16	6.59e-09	17.33	7.63e-16	0.95
chr17-39	chr17	43212644	43212794	+	9.02	0.773	16	18	0.5	39.12	8.42e-23	17.6	5.93e-16	1.09
chr17-40	chr17	59791041	59791191	+	9.02	0.789	16	17	1.8	9.24	1.58e-11	15.84	3.4e-15	0.95
chr17-44	chr17	64986588	64986738	+	9.02	0.842	15	17	1.8	9.24	1.58e-11	15.4	5.33e-15	1.02
chr18-10	chr18	9073910	9074060	+	9.02	0.909	17	17	0.5	36.95	3.29e-21	18.18	3.53e-16	0.9
chr19-8	chr19	46991284	46991434	+	9.02	0.655	19	17	2.8	6.16	6.59e-09	12.32	1.82e-13	0.9
chr19-13	chr19	54655146	54655296	+	9.02	0.762	15	17	2.8	6.16	6.59e-09	19.8	8.92e-17	1.02
chr20-32	chr20	4160988	4161138	+	9.02	0.615	16	17	1.8	9.24	1.58e-11	13.86	2.85e-14	0.95
chr21-39	chr21	16168151	16168301	+	9.02	0.815	19	17	2.8	6.16	6.59e-09	13.05	7.42e-14	0.95
chrX-3	chrX	39434744	39434894	+	9.02	0.833	16	17	0.9	18.47	2.73e-16	20.92	3.66e-17	0.95
chr1-64	chr1	32981282	32981432	+	8.49	0.85	15	16	0.9	17.39	5.03e-15	13.73	1.85e-13	1.02
chr1-83	chr1	149636758	149636908	+	8.49	0.842	14	16	0.9	17.39	5.03e-15	61.39	1.67e-23	1.1
chr1-85	chr1	156282849	156282999	+	8.49	0.778	14	16	0.9	17.39	5.03e-15	13.21	3.29e-13	1.02
chr1-43	chr1	184160396	184160546	+	8.49	0.8	18	16	0.5	34.77	1.22e-19	11.73	1.92e-12	0.9
chr1-59	chr1	206771143	206771293	+	8.49	0.947	16	16	0.9	17.39	5.03e-15	6.96	3.39e-09	0.9
chr1-72	chr1	236206560	236206710	+	8.49	0.75	15	16	0.9	17.39	5.03e-15	12.42	8.16e-13	0.95
chr2-51	chr2	9990846	9990996	+	8.49	0.895	17	16	0.9	17.39	5.03e-15	16.06	1.67e-14	0.95
chr2-71	chr2	45595834	45595984	+	8.49	0.895	15	16	0.9	17.39	5.03e-15	16.57	1.04e-14	0.95
chr2-84	chr2	98505633	98505783	+	8.49	0.864	14	16	0.5	34.77	1.22e-19	12.57	6.84e-13	1.02
chr2-76	chr2	217834268	217834418	+	8.49	0.944	15	16	0.5	34.77	1.22e-19	14.91	5.4e-14	1.02
chr2-70	chr2	219352593	219352743	+	8.49	0.714	16	16	0.5	34.77	1.22e-19	15.12	4.35e-14	0.9
chr3-17	chr3	6220514	6220664	+	8.49	0.762	17	16	0.5	34.77	1.22e-19	11.34	3.12e-12	0.9
chr3-26	chr3	58409746	58409896	+	8.49	0.9	15	16	2.8	5.8	4.1e-08	15.35	3.5e-14	1.02
chr3-20	chr3	188820140	188820290	+	8.49	0.789	17	16	0.9	17.39	5.03e-15	12.28	9.73e-13	0.9
chr4-73	chr4	88858837	88858987	+	8.49	0.762	15	16	0.9	17.39	5.03e-15	11.47	2.66e-12	1.02
chr4-77	chr4	139951243	139951393	+	8.49	0.947	15	16	0.5	34.77	1.22e-19	12.28	9.73e-13	1.02
chr4-78	chr4	147825553	147825703	+	8.49	0.882	15	16	1.8	8.69	1.47e-10	16.06	1.67e-14	0.95
chr4-61	chr4	184896942	184897092	+	8.49	0.9	17	16	0.5	34.77	1.22e-19	14.3	1.01e-13	0.9
chr5-27	chr5	91314541	91314691	+	8.49	0.864	16	16	0.9	17.39	5.03e-15	13.21	3.29e-13	0.95
chr6-19	chr6	13712697	13712847	+	8.49	0.8	15	16	0.5	34.77	1.22e-19	15.58	2.8e-14	1.02
chr6-26	chr6	105880233	105880383	+	8.49	0.864	14	16	0.9	17.39	5.03e-15	12.57	6.84e-13	1.02
chr6-17	chr6	134236254	134236404	+	8.49	0.842	16	16	0.5	34.77	1.22e-19	17.39	5.01e-15	0.9
chr7-12	chr7	5425228	5425378	+	8.49	0.667	16	16	0.9	17.39	5.03e-15	14.3	1.01e-13	0.9
chr7-18	chr7	6579581	6579731	+	8.49	0.941	15	16	1.8	8.69	1.47e-10	17.99	3e-15	0.95
chr7-21	chr7	84638134	84638284	+	8.49	0.895	15	16	2.8	5.8	4.1e-08	14.1	1.24e-13	1.02
chr7-25	chr7	138125967	138126117	+	8.49	0.81	15	16	1.8	8.69	1.47e-10	14.49	8.24e-14	0.95
chr7-44	chr7	142556943	142557093	+	8.49	0.765	12	16	2.8	5.8	4.1e-08	16.06	1.67e-14	1.19
chr8-14	chr8	32582678	32582828	+	8.49	0.821	17	16	0.5	34.77	1.22e-19	11.86	1.62e-12	0.95
chr8-22	chr8	76581993	76582143	+	8.49	0.789	15	16	2.8	5.8	4.1e-08	13.73	1.85e-13	0.95
chr9-10	chr9	35652653	35652803	+	8.49	0.739	17	16	1.8	8.69	1.47e-10	12.73	5.71e-13	0.9
chr9-25	chr9	113205560	113205710	+	8.49	0.81	13	16	0.5	34.77	1.22e-19	11.86	1.62e-12	1.1
chr10-79	chr10	11145304	11145454	+	8.49	0.714	14	16	1.8	8.69	1.47e-10	16.31	1.32e-14	1.1
chr10-66	chr10	48634451	48634601	+	8.49	0.889	16	16	0.9	17.39	5.03e-15	16.57	1.04e-14	0.9
chr10-85	chr10	61390885	61391035	+	8.49	0.75	14	16	1.8	8.69	1.47e-10	20.87	3.16e-16	1.02
chr10-68	chr10	70865049	70865199	+	8.49	0.842	16	16	2.8	5.8	4.1e-08	11.1	4.28e-12	0.9
chr11-23	chr11	32892242	32892392	+	8.49	0.833	15	16	2.8	5.8	4.1e-08	14.7	6.68e-14	0.95
chr11-22	chr11	124071142	124071292	+	8.49	0.81	16	16	0.9	17.39	5.03e-15	13.21	3.29e-13	0.95
chr12-26	chr12	69103058	69103208	+	8.49	0.833	15	16	1.8	8.69	1.47e-10	21.3	2.32e-16	0.95
chr14-18	chr14	77024462	77024612	+	8.49	0.783	17	16	1.8	8.69	1.47e-10	15.12	4.35e-14	0.9
chr15-10	chr15	38050593	38050743	+	8.49	0.64	15	16	3.7	4.35	1.74e-06	9.57	3.69e-11	1.02
chr15-14	chr15	52780198	52780348	+	8.49	0.708	14	16	0.9	17.39	5.03e-15	11.34	3.12e-12	1.02
chr15-17	chr15	68031470	68031620	+	8.49	0.76	13	16	1.8	8.69	1.47e-10	12.73	5.71e-13	1.1
chr16-53	chr16	17378109	17378259	+	8.49	0.857	16	16	1.8	8.69	1.47e-10	15.35	3.5e-14	0.95
chr16-52	chr16	28609421	28609571	+	8.49	0.696	17	17	1.8	9.24	1.58e-11	16.83	8.21e-15	0.9
chr16-60	chr16	48562212	48562362	+	8.49	0.81	15	16	1.8	8.69	1.47e-10	10.76	6.77e-12	1.02
chr16-61	chr16	85912551	85912701	+	8.49	0.762	15	16	2.8	5.8	4.1e-08	11.22	3.66e-12	0.95
chr17-80	chr17	81722545	81722695	+	8.49	0.762	12	16	1.8	8.69	1.47e-10	16.31	1.32e-14	1.19
chr20-37	chr20	17966529	17966679	+	8.49	0.81	15	16	1.8	8.69	1.47e-10	12.28	9.73e-13	0.95
chr20-34	chr20	40041098	40041248	+	8.49	0.85	16	16	0.5	34.77	1.22e-19	15.81	2.23e-14	0.95
chr21-85	chr21	33317307	33317457	+	8.49	0.895	14	16	1.8	8.69	1.47e-10	19.33	1.02e-15	1.02
chrX-2	chrX	11363103	11363253	+	8.49	0.818	17	16	0.5	34.77	1.22e-19	22.69	8.84e-17	0.9
chr1-74	chr1	17631171	17631321	+	7.96	0.938	14	15	1.8	8.15	1.29e-09	14.18	6.61e-13	0.96
chr1-63	chr1	30919120	30919270	+	7.96	0.95	15	15	2.8	5.43	2.4e-07	11.65	1.02e-11	1.03
chr1-65	chr1	39335352	39335502	+	7.96	0.85	15	15	0.5	32.6	4.23e-18	12.54	3.66e-12	0.96
chr1-67	chr1	41809804	41809954	+	7.96	0.889	15	15	2.8	5.43	2.4e-07	13.22	1.76e-12	0.96
chr1-68	chr1	86429895	86430045	+	7.96	0.9	15	16	0.9	17.39	5.03e-15	10.3	5.52e-11	0.96
chr1-61	chr1	229158996	229159146	+	7.96	0.731	16	15	2.8	5.43	2.4e-07	9.69	1.27e-10	0.96
chr1-90	chr1	234528637	234528787	+	7.96	0.85	14	15	0.5	32.6	4.23e-18	15.29	2.16e-13	0.96
chr2-62	chr2	16610688	16610838	+	7.96	0.81	16	15	0.9	16.3	8.75e-14	11.93	7.31e-12	0.89
chr2-90	chr2	33554864	33555014	+	7.96	0.737	13	15	1.8	8.15	1.29e-09	16.58	6.87e-14	1.03
chr2-94	chr2	64192180	64192330	+	7.96	0.75	13	15	0.9	16.3	8.75e-14	10.09	7.33e-11	1.03
chr2-73	chr2	119284286	119284436	+	7.96	0.75	15	15	2.8	5.43	2.4e-07	14.18	6.61e-13	0.96
chr2-85	chr2	119431605	119431755	+	7.96	0.737	14	16	0.9	17.39	5.03e-15	13.05	2.12e-12	1.03
chr2-117	chr2	134219408	134219558	+	7.96	0.684	12	15	0.9	16.3	8.75e-14	13.98	8.08e-13	1.12
chr2-74	chr2	136005573	136005723	+	7.96	0.737	15	15	0.9	16.3	8.75e-14	9.59	1.45e-10	0.96
chr2-86	chr2	174600502	174600652	+	7.96	0.9	14	15	1.8	8.15	1.29e-09	12.71	3.06e-12	0.96
chr2-98	chr2	186955530	186955680	+	7.96	0.765	13	15	0.5	32.6	4.23e-18	16.04	1.1e-13	1.03
chr2-75	chr2	191571501	191571651	+	7.96	0.905	15	15	3.7	4.08	7.68e-06	13.59	1.2e-12	0.89
chr2-120	chr2	200635405	200635555	+	7.96	0.684	12	15	1.8	8.15	1.29e-09	18.81	1.15e-14	1.12
chr2-99	chr2	203787002	203787152	+	7.96	0.762	13	15	0.5	32.6	4.23e-18	11	1.02e-10	1.14
chr2-77	chr2	218333124	218333274	+	7.96	0.682	15	15	0.9	16.3	8.75e-14	11.93	7.31e-12	0.89
chr2-103	chr2	233165997	233166147	+	7.96	0.941	13	15	0.5	32.6	4.23e-18	16.58	6.87e-14	1.12
chr3-36	chr3	11367173	11367323	+	7.96	0.857	13	15	0.9	16.3	8.75e-14	14.6	4.38e-13	1.12
chr3-21	chr3	39216252	39216402	+	7.96	0.792	16	15	0.9	16.3	8.75e-14	11.51	1.2e-11	0.89
chr3-40	chr3	124791633	124791783	+	7.96	0.842	13	15	0.5	32.6	4.23e-18	13.22	1.76e-12	1.03
chr3-33	chr3	129576811	129576961	+	7.96	0.81	14	15	0.9	16.3	8.75e-14	14.6	4.38e-13	1.03
chr3-23	chr3	136075250	136075400	+	7.96	0.708	16	15	0.9	16.3	8.75e-14	10.19	6.36e-11	0.89
chr3-35	chr3	172129765	172129915	+	7.96	0.833	14	15	0.9	16.3	8.75e-14	12.71	3.06e-12	1.03
chr3-28	chr3	183108066	183108216	+	7.96	0.737	15	16	0.5	34.77	1.22e-19	13.78	9.86e-13	0.96
chr4-85	chr4	26150994	26151144	+	7.96	0.778	14	15	0.5	32.6	4.23e-18	17.47	3.29e-14	1.03
chr4-74	chr4	110034053	110034203	+	7.96	0.882	15	15	1.8	8.15	1.29e-09	13.05	1.14e-11	0.89
chr4-92	chr4	153652602	153652752	+	7.96	0.864	14	15	0.5	32.6	4.23e-18	14.6	4.38e-13	1.12
chr5-28	chr5	1564183	1564333	+	7.96	0.652	15	15	0.9	16.3	8.75e-14	16.31	8.71e-14	0.96
chr5-45	chr5	88847544	88847694	+	7.96	0.632	13	15	0.5	32.6	4.23e-18	12.08	6.17e-12	1.03
chr5-30	chr5	122845299	122845449	+	7.96	0.895	15	15	0.9	16.3	8.75e-14	10.99	2.26e-11	0.96
chr5-36	chr5	139638249	139638399	+	7.96	0.833	14	15	3.7	4.08	7.68e-06	17.16	4.23e-14	0.96
chr5-37	chr5	160333806	160333956	+	7.96	0.938	14	15	0.5	32.6	4.23e-18	17.16	4.23e-14	0.96
chr5-38	chr5	180817208	180817358	+	7.96	0.842	14	15	1.8	8.15	1.29e-09	12.54	3.66e-12	0.96
chr6-29	chr6	6717951	6718101	+	7.96	0.619	13	15	2.8	5.43	2.4e-07	11.79	8.64e-12	1.12
chr6-20	chr6	35312875	35313025	+	7.96	0.842	15	15	0.9	16.3	8.75e-14	15.53	1.73e-13	0.89
chr6-39	chr6	116465275	116465425	+	7.96	0.85	13	15	0.9	16.3	8.75e-14	12.38	4.36e-12	1.12
chr6-21	chr6	137240214	137240364	+	7.96	0.8	15	15	0.5	32.6	4.23e-18	11.65	1.02e-11	0.89
chr6-28	chr6	144590509	144590659	+	7.96	0.765	14	15	1.8	8.15	1.29e-09	13.59	1.2e-12	0.96
chr6-41	chr6	148384290	148384440	+	7.96	0.6	13	15	0.5	32.6	4.23e-18	15.53	1.73e-13	1.03
chr6-56	chr6	161375585	161375735	+	7.96	0.765	12	15	0.5	32.6	4.23e-18	16.58	6.87e-14	1.12
chr7-13	chr7	5704477	5704627	+	7.96	0.64	16	16	1.8	8.69	1.47e-10	8.89	4.02e-10	0.89
chr7-19	chr7	22565410	22565560	+	7.96	0.941	15	15	1.8	8.15	1.29e-09	13.59	1.2e-12	0.96
chr7-31	chr7	29558086	29558236	+	7.96	0.938	13	15	0.5	32.6	4.23e-18	10.52	4.13e-11	1.03
chr7-36	chr7	88322277	88322427	+	7.96	0.85	13	15	0.9	16.3	8.75e-14	15.05	2.68e-13	1.12
chr7-15	chr7	103347581	103347731	+	7.96	0.818	16	16	0.9	17.39	5.03e-15	13.4	1.45e-12	0.89
chr7-28	chr7	117792125	117792275	+	7.96	0.789	14	15	0.9	16.3	8.75e-14	14.6	4.38e-13	1.03
chr7-45	chr7	143487615	143487765	+	7.96	0.941	12	15	0.5	32.6	4.23e-18	13.05	2.12e-12	1.12
chr8-18	chr8	60851985	60852135	+	7.96	0.789	16	15	0.9	16.3	8.75e-14	13.4	1.45e-12	0.96
chr8-21	chr8	63147079	63147229	+	7.96	0.9	15	15	0.5	32.6	4.23e-18	17.47	3.29e-14	0.89
chr8-17	chr8	122659290	122659440	+	7.96	0.826	17	15	1.8	8.15	1.29e-09	12.18	2.78e-11	0.96
chr8-19	chr8	126939670	126939820	+	7.96	0.85	16	15	0.5	32.6	4.23e-18	13.22	1.76e-12	0.89
chr8-23	chr8	141266450	141266600	+	7.96	0.778	15	15	0.5	32.6	4.23e-18	15.78	1.38e-13	0.89
chr9-18	chr9	129954998	129955148	+	7.96	0.737	15	15	1.8	8.15	1.29e-09	14.82	3.54e-13	0.96
chr10-88	chr10	6399599	6399749	+	7.96	0.789	13	15	1.8	8.15	1.29e-09	13.98	8.08e-13	1.03
chr10-89	chr10	17213034	17213184	+	7.96	0.895	13	15	0.9	16.3	8.75e-14	10.75	3.06e-11	1.12
chr10-65	chr10	44438681	44438831	+	7.96	0.519	16	15	0.9	16.3	8.75e-14	12.08	6.17e-12	0.89
chr10-86	chr10	62745647	62745797	+	7.96	0.762	14	15	0.5	32.6	4.23e-18	15.05	2.68e-13	0.96
chr10-76	chr10	69994334	69994484	+	7.96	0.857	15	15	1.8	8.15	1.29e-09	18.12	1.97e-14	0.96
chr10-78	chr10	110503018	110503168	+	7.96	0.938	15	15	0.5	32.6	4.23e-18	12.87	2.55e-12	0.89
chr10-104	chr10	114000537	114000687	+	7.96	0.842	13	15	0.5	32.6	4.23e-18	10.87	2.63e-11	1.03
chr10-87	chr10	119873196	119873346	+	7.96	0.864	14	15	0.5	32.6	4.23e-18	15.78	1.38e-13	0.96
chr11-16	chr11	35228320	35228470	+	7.96	0.692	16	15	0.5	32.6	4.23e-18	10.41	4.78e-11	0.89
chr11-24	chr11	47244967	47245117	+	7.96	0.818	15	15	1.8	8.15	1.29e-09	12.71	3.06e-12	0.89
chr11-29	chr11	111565198	111565348	+	7.96	0.895	14	15	0.5	32.6	4.23e-18	13.59	1.2e-12	1.03
chr11-38	chr11	122741763	122741913	+	7.96	0.882	13	15	0.9	16.3	8.75e-14	13.05	2.12e-12	1.03
chr12-27	chr12	105107371	105107521	+	7.96	0.591	15	15	0.9	16.3	8.75e-14	11.79	8.64e-12	0.89
chr13-7	chr13	102592560	102592710	+	7.96	0.684	15	15	0.9	16.3	8.75e-14	14.6	4.38e-13	0.96
chr13-16	chr13	110536549	110536699	+	7.96	0.842	12	15	0.5	32.6	4.23e-18	15.05	2.68e-13	1.22
chr14-21	chr14	75220191	75220341	+	7.96	0.87	15	15	0.9	16.3	8.75e-14	16.04	1.1e-13	0.96
chr14-24	chr14	97077475	97077625	+	7.96	0.824	15	15	0.5	32.6	4.23e-18	15.53	1.73e-13	0.89
chr15-9	chr15	33068264	33068414	+	7.96	0.667	15	15	1.8	8.15	1.29e-09	10.99	2.26e-11	0.96
chr15-11	chr15	42491107	42491257	+	7.96	0.952	15	15	0.5	32.6	4.23e-18	19.18	8.73e-15	0.96
chr15-8	chr15	51586167	51586317	+	7.96	0.52	16	15	0.5	32.6	4.23e-18	13.59	1.2e-12	0.96
chr15-12	chr15	52021055	52021205	+	7.96	0.565	15	15	0.9	16.3	8.75e-14	12.08	6.17e-12	0.96
chr15-19	chr15	74780306	74780456	+	7.96	0.95	13	15	2.8	5.43	2.4e-07	10.63	3.56e-11	1.12
chr15-21	chr15	80160694	80160844	+	7.96	0.947	13	15	0.5	32.6	4.23e-18	13.98	8.08e-13	1.03
chr16-56	chr16	14024444	14024594	+	7.96	0.947	15	15	1.8	8.15	1.29e-09	11.65	1.02e-11	0.96
chr16-78	chr16	22199678	22199828	+	7.96	0.789	12	15	2.8	5.43	2.4e-07	15.78	1.38e-13	1.12
chr16-67	chr16	79419280	79419430	+	7.96	0.7	14	15	3.7	4.08	7.68e-06	10.3	5.52e-11	1.03
chr16-62	chr16	87956306	87956456	+	7.96	0.81	15	15	0.5	32.6	4.23e-18	13.22	1.76e-12	0.89
chr17-48	chr17	30950695	30950845	+	7.96	0.789	14	15	1.8	8.15	1.29e-09	11.79	8.64e-12	1.03
chr17-43	chr17	57939882	57940032	+	7.96	0.789	15	15	1.8	8.15	1.29e-09	18.46	1.51e-14	0.96
chr17-33	chr17	67257937	67258087	+	7.96	0.944	17	15	0.9	16.3	8.75e-14	12.54	3.66e-12	0.89
chr18-14	chr18	74501586	74501736	+	7.96	0.708	15	15	2.8	5.43	2.4e-07	11.79	8.64e-12	1.12
chr18-18	chr18	77055191	77055341	+	7.96	0.737	13	15	2.8	5.43	2.4e-07	13.9	2.64e-11	0.96
chr19-21	chr19	4390120	4390270	+	7.96	0.842	12	15	0.9	16.3	8.75e-14	20.82	2.73e-15	1.12
chr19-15	chr19	39939709	39939859	+	7.96	0.739	14	15	0.5	32.6	4.23e-18	11.12	1.93e-11	0.96
chr19-12	chr19	47324508	47324658	+	7.96	0.889	15	15	2.8	5.43	2.4e-07	17.79	2.55e-14	0.89
chr20-36	chr20	3559714	3559864	+	7.96	0.944	15	15	0.9	16.3	8.75e-14	19.18	8.73e-15	0.96
chr20-38	chr20	19815508	19815658	+	7.96	0.667	15	15	0.9	16.3	8.75e-14	11.12	1.93e-11	0.96
chr20-45	chr20	23248527	23248677	+	7.96	0.889	14	15	0.9	16.3	8.75e-14	12.71	3.06e-12	1.03
chr21-102	chr21	33402360	33402510	+	7.96	0.619	13	15	1.8	8.15	1.29e-09	17.79	2.55e-14	1.12
chr22-29	chr22	30270934	30271084	+	7.96	0.625	14	15	1.8	8.15	1.29e-09	15.05	2.68e-13	0.96
chr22-22	chr22	38180187	38180337	+	7.96	0.889	15	15	0.5	32.6	4.23e-18	12.71	3.06e-12	0.96
chrX-4	chrX	69618968	69619118	+	7.96	0.778	16	15	1.8	8.15	1.29e-09	20.38	3.68e-15	0.89
chr1-62	chr1	28590375	28590525	+	7.43	0.773	15	14	1.8	7.61	1.06e-08	14.97	1.76e-12	0.89
chr1-66	chr1	39951950	39952100	+	7.43	0.737	15	14	1.8	7.61	1.06e-08	14.27	3.3e-12	0.89
chr1-75	chr1	55443775	55443925	+	7.43	0.773	14	14	1.8	7.61	1.06e-08	10.74	1.39e-10	0.96
chr1-104	chr1	58779828	58779978	+	7.43	0.812	12	14	0.5	30.43	1.38e-16	10.74	1.39e-10	1.04
chr1-53	chr1	107941279	107941429	+	7.43	0.773	16	15	1.8	8.15	1.29e-09	9.71	5e-10	0.89
chr1-69	chr1	120132125	120132275	+	7.43	0.55	15	14	0.9	15.21	1.43e-12	14.49	2.69e-12	0.89
chr1-86	chr1	186848868	186849018	+	7.43	0.789	14	14	0.5	30.43	1.38e-16	12.18	2.78e-11	0.89
chr1-115	chr1	207189045	207189195	+	7.43	0.826	12	14	0.5	30.43	1.38e-16	9.13	1.09e-09	1.04
chr1-87	chr1	224541383	224541533	+	7.43	0.722	14	14	0.9	15.21	1.43e-12	12.02	3.3e-11	0.89
chr1-88	chr1	225330067	225330217	+	7.43	0.778	14	14	0.9	15.21	1.43e-12	12.18	2.78e-11	0.96
chr1-89	chr1	228990646	228990796	+	7.43	0.889	14	14	0.9	15.21	1.43e-12	9.82	4.37e-10	0.96
chr1-73	chr1	246215049	246215199	+	7.43	0.583	15	14	0.5	30.43	1.38e-16	12.02	3.3e-11	0.89
chr2-72	chr2	85704775	85704925	+	7.43	0.882	15	14	0.5	30.43	1.38e-16	13.84	5.27e-12	0.89
chr2-83	chr2	96395574	96395724	+	7.43	0.833	14	14	0.5	30.43	1.38e-16	13.23	9.42e-12	0.89
chr2-97	chr2	121531191	121531341	+	7.43	0.824	13	15	2.8	5.43	2.4e-07	11.71	4.61e-11	1.04
chr2-87	chr2	191675964	191676114	+	7.43	0.867	14	14	1.8	7.61	1.06e-08	13.43	7.79e-12	0.89
chr2-102	chr2	215904167	215904317	+	7.43	0.882	13	14	0.5	30.43	1.38e-16	11.56	5.43e-11	1.04
chr2-125	chr2	219334151	219334301	+	7.43	0.812	12	14	0.5	30.43	1.38e-16	13.68	3.21e-11	1.05
chr2-127	chr2	229331204	229331354	+	7.43	0.765	12	14	0.9	15.21	1.43e-12	14.49	2.69e-12	1.04
chr3-27	chr3	102020996	102021146	+	7.43	0.737	15	14	1.8	7.61	1.06e-08	11.86	3.9e-11	0.89
chr3-32	chr3	121957757	121957907	+	7.43	0.85	14	14	1.8	7.61	1.06e-08	14.27	3.3e-12	0.96
chr3-47	chr3	122727530	122727680	+	7.43	0.789	12	15	1.8	8.15	1.29e-09	10.58	3.34e-09	0.97
chr3-41	chr3	139434743	139434893	+	7.43	0.789	13	15	0.9	16.3	8.75e-14	11.27	7.49e-11	1.04
chr3-51	chr3	158337258	158337408	+	7.43	0.933	12	14	0.5	30.43	1.38e-16	17.23	2.78e-13	1.04
chr3-29	chr3	188822163	188822313	+	7.43	0.737	15	14	1.8	7.61	1.06e-08	9.61	5.72e-10	0.89
chr4-82	chr4	6942315	6942465	+	7.43	0.85	14	14	0.9	15.21	1.43e-12	11.86	3.9e-11	0.96
chr4-83	chr4	11489766	11489916	+	7.43	0.609	14	14	1.8	7.61	1.06e-08	8.15	1.58e-08	0.89
chr4-119	chr4	40587214	40587364	+	7.43	0.812	12	14	0.9	15.21	1.43e-12	15.48	1.14e-12	1.04
chr4-90	chr4	84967406	84967556	+	7.43	0.737	14	14	1.8	7.61	1.06e-08	14.27	3.3e-12	0.96
chr4-127	chr4	128470792	128470942	+	7.43	0.75	12	14	0.9	15.21	1.43e-12	11.56	5.43e-11	1.04
chr4-91	chr4	152106301	152106451	+	7.43	0.875	14	14	2.8	5.07	1.32e-06	13.84	5.27e-12	0.89
chr4-79	chr4	184845854	184846004	+	7.43	0.938	15	14	1.8	7.61	1.06e-08	15.74	9.11e-13	0.89
chr5-39	chr5	17103560	17103710	+	7.43	0.833	13	14	0.9	15.21	1.43e-12	15.48	1.14e-12	0.96
chr5-44	chr5	80246481	80246631	+	7.43	0.579	13	14	0.5	30.43	1.38e-16	14.97	1.76e-12	1.04
chr5-51	chr5	89120797	89120947	+	7.43	0.75	12	14	0.5	30.43	1.38e-16	11.27	7.49e-11	1.04
chr5-52	chr5	100779993	100780143	+	7.43	0.765	12	14	0.5	30.43	1.38e-16	13.05	1.14e-11	1.04
chr5-53	chr5	107893761	107893911	+	7.43	0.789	12	14	1.8	7.61	1.06e-08	10.74	1.39e-10	1.04
chr5-35	chr5	135456429	135456579	+	7.43	0.722	14	14	0.9	15.21	1.43e-12	12.02	3.3e-11	0.96
chr6-23	chr6	6592140	6592290	+	7.43	0.941	14	14	0.5	30.43	1.38e-16	13.63	6.42e-12	0.96
chr6-30	chr6	20400850	20401000	+	7.43	0.875	13	14	0.9	15.21	1.43e-12	14.88	1.16e-11	0.96
chr6-13	chr6	30450961	30451111	+	7.43	0.9	16	14	2.8	5.07	1.32e-06	12.51	1.96e-11	0.96
chr6-32	chr6	30818586	30818736	+	7.43	0.778	13	14	0.9	15.21	1.43e-12	16.02	7.25e-13	0.96
chr6-36	chr6	81809737	81809887	+	7.43	0.933	13	14	0.9	15.21	1.43e-12	9.13	1.09e-09	0.96
chr6-37	chr6	87789218	87789368	+	7.43	0.875	13	14	0.5	30.43	1.38e-16	16.6	4.54e-13	1.04
chr6-40	chr6	129687289	129687439	+	7.43	0.765	13	14	0.9	15.21	1.43e-12	7.25	1.92e-08	0.96
chr6-22	chr6	158667091	158667241	+	7.43	0.8	15	14	0.5	30.43	1.38e-16	14.73	2.18e-12	0.89
chr6-58	chr6	170018045	170018195	+	7.43	0.812	12	14	2.8	5.07	1.32e-06	12.68	1.64e-11	1.04
chr6-42	chr6	170553363	170553513	+	7.43	0.611	13	14	0.5	30.43	1.38e-16	13.63	6.42e-12	0.96
chr7-17	chr7	1513498	1513648	+	7.43	0.727	15	14	0.9	15.21	1.43e-12	13.63	6.42e-12	0.89
chr7-26	chr7	74203379	74203529	+	7.43	0.944	14	14	0.9	15.21	1.43e-12	22.27	9.2e-15	0.96
chr7-20	chr7	81810870	81811020	+	7.43	0.8	15	14	1.8	7.61	1.06e-08	14.05	4.03e-12	0.89
chr7-35	chr7	88219882	88220032	+	7.43	0.64	13	14	2.8	5.07	1.32e-06	13.63	6.42e-12	1.04
chr7-27	chr7	92731822	92731972	+	7.43	0.7	14	14	0.9	15.21	1.43e-12	9.98	1.5e-09	0.89
chr7-23	chr7	101717717	101717867	+	7.43	0.941	15	14	0.9	15.21	1.43e-12	16.02	7.25e-13	0.89
chr7-43	chr7	128815673	128815823	+	7.43	0.727	12	14	0.9	15.21	1.43e-12	11.56	5.43e-11	1.14
chr7-29	chr7	139829103	139829253	+	7.43	0.812	14	14	0.5	30.43	1.38e-16	14.49	2.69e-12	0.89
chr8-24	chr8	8753064	8753214	+	7.43	0.85	14	14	0.9	15.21	1.43e-12	12.18	2.78e-11	0.96
chr8-29	chr8	47574461	47574611	+	7.43	0.7	13	14	1.8	7.61	1.06e-08	12.34	2.33e-11	0.96
chr8-40	chr8	81350970	81351120	+	7.43	0.737	12	14	1.8	7.61	1.06e-08	10.74	1.39e-10	1.04
chr8-27	chr8	110673922	110674072	+	7.43	0.842	14	14	1.8	7.61	1.06e-08	10.5	1.87e-10	0.96
chr8-28	chr8	128035243	128035393	+	7.43	0.789	14	14	0.9	15.21	1.43e-12	12.86	1.37e-11	0.96
chr8-42	chr8	128173794	128173944	+	7.43	0.7	12	14	1.8	7.61	1.06e-08	9.53	2.58e-09	1.16
chr10-77	chr10	89346599	89346749	+	7.43	0.842	15	14	1.8	7.61	1.06e-08	12.34	2.33e-11	0.89
chr10-105	chr10	124306923	124307073	+	7.43	0.833	13	14	0.5	30.43	1.38e-16	14.73	2.18e-12	0.96
chr11-30	chr11	3854473	3854623	+	7.43	0.944	13	14	0.9	15.21	1.43e-12	15.22	1.42e-12	1.04
chr11-26	chr11	10401024	10401174	+	7.43	0.85	14	14	1.8	7.61	1.06e-08	11.14	8.77e-11	0.89
chr11-18	chr11	57667269	57667419	+	7.43	0.941	16	14	0.9	15.21	1.43e-12	14.49	2.69e-12	0.89
chr11-28	chr11	78363195	78363345	+	7.43	0.714	14	14	0.5	30.43	1.38e-16	11.41	6.39e-11	0.96
chr12-35	chr12	12613366	12613516	+	7.43	0.833	13	14	0.9	15.21	1.43e-12	13.63	6.42e-12	0.96
chr12-29	chr12	24960299	24960449	+	7.43	0.778	14	14	0.5	30.43	1.38e-16	11.27	7.49e-11	0.89
chr12-25	chr12	26791472	26791622	+	7.43	0.7	15	14	2.8	5.07	1.32e-06	11.56	5.43e-11	0.89
chr12-36	chr12	107759571	107759721	+	7.43	0.875	13	14	1.8	7.61	1.06e-08	13.84	5.27e-12	0.96
chr12-47	chr12	111315032	111315182	+	7.43	0.812	12	14	2.8	5.07	1.32e-06	22.27	9.2e-15	1.04
chr12-32	chr12	121214995	121215145	+	7.43	0.875	14	15	0.5	32.6	4.23e-18	11.27	7.49e-11	0.96
chr13-8	chr13	43879494	43879644	+	7.43	0.727	14	14	2.8	5.07	1.32e-06	9.51	6.53e-10	0.89
chr13-9	chr13	44932983	44933133	+	7.43	0.8	14	14	1.8	7.61	1.06e-08	11.71	4.61e-11	0.96
chr13-13	chr13	48791922	48792072	+	7.43	0.842	13	14	1.8	7.61	1.06e-08	12.68	1.64e-11	1.04
chr13-10	chr13	113854782	113854932	+	7.43	0.85	14	15	2.8	5.43	2.4e-07	13.84	5.27e-12	0.96
chr14-34	chr14	35365509	35365659	+	7.43	0.737	13	14	0.5	30.43	1.38e-16	14.05	4.03e-12	0.96
chr14-22	chr14	81416257	81416407	+	7.43	0.778	15	14	1.8	7.61	1.06e-08	12.86	1.37e-11	0.89
chr16-66	chr16	72202547	72202697	+	7.43	0.947	14	14	0.5	30.43	1.38e-16	11	1.02e-10	1.04
chr17-59	chr17	35376493	35376643	+	7.43	0.85	13	14	1.8	7.61	1.06e-08	14.97	1.76e-12	1.04
chr17-60	chr17	50950659	50950809	+	7.43	0.833	13	14	1.8	7.61	1.06e-08	15.74	9.11e-13	1.04
chr17-61	chr17	51375932	51376082	+	7.43	0.824	13	14	0.5	30.43	1.38e-16	12.51	1.96e-11	0.96
chr17-65	chr17	70527390	70527540	+	7.43	0.889	13	14	0.5	30.43	1.38e-16	12.68	1.64e-11	0.96
chr17-51	chr17	78155245	78155395	+	7.43	0.889	14	14	0.5	30.43	1.38e-16	12.18	2.78e-11	0.89
chr18-15	chr18	48459710	48459860	+	7.43	0.714	14	14	0.9	15.21	1.43e-12	11	1.02e-10	0.96
chr18-13	chr18	57523306	57523456	+	7.43	0.824	15	14	0.5	30.43	1.38e-16	11.71	4.61e-11	0.89
chr19-14	chr19	6802544	6802694	+	7.43	0.778	14	14	0.5	30.43	1.38e-16	14.49	2.69e-12	0.96
chr19-17	chr19	46133447	46133597	+	7.43	0.75	13	14	2.8	5.07	1.32e-06	14.27	3.3e-12	1.04
chr20-55	chr20	19974042	19974192	+	7.43	0.739	13	14	0.9	15.21	1.43e-12	8.38	3.21e-09	0.96
chr20-53	chr20	53623522	53623672	+	7.43	0.684	14	14	1.8	7.61	1.06e-08	13.84	5.27e-12	0.96
chr21-72	chr21	9014777	9014927	+	7.43	0.65	14	14	2.8	5.07	1.32e-06	4.21	1.07e-05	0.96
chr21-84	chr21	32878824	32878974	+	7.43	0.938	14	14	0.9	15.21	1.43e-12	13.84	5.27e-12	0.96
chr22-37	chr22	22546549	22546699	+	7.43	0.882	13	14	0.9	15.21	1.43e-12	16.31	5.75e-13	1.04
chr1-102	chr1	16725535	16725685	+	6.9	0.765	12	13	2.8	4.71	6.82e-06	5.33	1.82e-06	1.05
chr1-103	chr1	17045248	17045398	+	6.9	0.667	12	13	0.9	14.13	2.17e-11	14.88	1.16e-11	0.96
chr1-93	chr1	36373992	36374142	+	6.9	0.789	13	13	0.5	28.25	4.2e-15	11.31	3.4e-10	0.96
chr1-107	chr1	107965744	107965894	+	6.9	0.824	12	13	0.9	14.13	2.17e-11	11.46	2.9e-10	0.96
chr1-99	chr1	150364097	150364247	+	6.9	0.75	13	13	1.8	7.06	8.15e-08	16.65	1.99e-11	0.89
chr1-100	chr1	175023379	175023529	+	6.9	0.889	13	13	0.9	14.13	2.17e-11	14.88	1.16e-11	0.96
chr1-117	chr1	212184160	212184310	+	6.9	0.765	12	13	1.8	7.06	8.15e-08	11.62	2.46e-10	0.96
chr1-101	chr1	226662747	226662897	+	6.9	0.85	13	13	1.8	7.06	8.15e-08	10.22	1.13e-09	0.96
chr1-91	chr1	234608164	234608314	+	6.9	0.882	14	13	1.8	7.06	8.15e-08	9.91	6.83e-09	0.89
chr2-78	chr2	10036264	10036414	+	6.9	0.778	14	13	0.5	28.25	4.2e-15	11.94	1.77e-10	0.89
chr2-89	chr2	29224014	29224164	+	6.9	0.812	13	13	0.5	28.25	4.2e-15	11.86	9.48e-10	0.97
chr2-91	chr2	42141701	42141851	+	6.9	0.824	13	13	0.9	14.13	2.17e-11	12.11	1.49e-10	0.96
chr2-109	chr2	46462038	46462188	+	6.9	0.938	12	13	2.8	4.71	6.82e-06	13.05	5.67e-11	1.05
chr2-93	chr2	57444122	57444272	+	6.9	0.611	13	13	0.9	14.13	2.17e-11	9.53	2.58e-09	0.89
chr2-100	chr2	205714476	205714626	+	6.9	0.842	13	13	0.5	28.25	4.2e-15	12.66	8.79e-11	1.05
chr2-101	chr2	207787122	207787272	+	6.9	0.733	13	13	0.5	28.25	4.2e-15	11.16	3.98e-10	0.89
chr2-126	chr2	222806179	222806329	+	6.9	0.737	12	13	0.5	28.25	4.2e-15	11.94	1.77e-10	1.05
chr2-128	chr2	230700576	230700726	+	6.9	0.667	12	13	2.8	4.71	6.82e-06	10.87	2.47e-09	0.97
chr3-37	chr3	22835255	22835405	+	6.9	0.789	13	13	0.9	14.13	2.17e-11	9.75	1.98e-09	0.96
chr3-38	chr3	27590410	27590560	+	6.9	0.867	13	13	1.8	7.06	8.15e-08	15.14	9.37e-12	0.89
chr3-39	chr3	40828290	40828440	+	6.9	0.833	13	13	2.8	4.71	6.82e-06	12.47	1.05e-10	0.89
chr3-45	chr3	70832543	70832693	+	6.9	0.778	12	13	0.9	14.13	2.17e-11	11.78	2.09e-10	1.05
chr3-49	chr3	123757323	123757473	+	6.9	0.7	12	13	0.9	14.13	2.17e-11	9.53	2.58e-09	0.96
chr3-50	chr3	143820972	143821122	+	6.9	0.632	12	13	0.9	14.13	2.17e-11	8.56	8.95e-09	0.96
chr3-34	chr3	153070318	153070468	+	6.9	0.944	14	13	0.5	28.25	4.2e-15	12.85	7.33e-11	0.96
chr3-52	chr3	158712032	158712182	+	6.9	0.875	12	13	0.5	28.25	4.2e-15	11.01	4.66e-10	0.96
chr3-56	chr3	183381814	183381964	+	6.9	0.882	12	13	0.9	14.13	2.17e-11	10.87	5.43e-10	0.96
chr3-57	chr3	185900285	185900435	+	6.9	0.579	12	13	1.8	7.06	8.15e-08	15.7	6.02e-12	1.05
chr3-58	chr3	196625071	196625221	+	6.9	0.789	12	13	2.8	4.71	6.82e-06	11.68	1.12e-09	0.97
chr4-84	chr4	26074773	26074923	+	6.9	0.882	14	13	0.5	28.25	4.2e-15	7.92	2.2e-08	0.89
chr4-124	chr4	74043958	74044108	+	6.9	0.667	12	13	0.9	14.13	2.17e-11	8.34	1.57e-07	0.88
chr4-110	chr4	185734485	185734635	+	6.9	0.8	13	13	1.8	7.06	8.15e-08	9.86	1.73e-09	0.96
chr5-31	chr5	10537015	10537165	+	6.9	0.882	14	13	0.5	28.25	4.2e-15	13.05	5.67e-11	0.89
chr5-54	chr5	143605802	143605952	+	6.9	0.867	12	13	0.5	28.25	4.2e-15	15.42	7.53e-12	0.96
chr5-46	chr5	148809026	148809176	+	6.9	0.933	13	13	2.8	4.71	6.82e-06	11.46	2.9e-10	0.89
chr5-47	chr5	157570544	157570694	+	6.9	0.75	13	13	0.5	28.25	4.2e-15	12.42	5.24e-10	0.89
chr6-43	chr6	220029	220179	+	6.9	0.778	12	13	0.9	14.13	2.17e-11	10.47	8.5e-10	1.05
chr6-31	chr6	30234367	30234517	+	6.9	0.667	13	13	0.9	14.13	2.17e-11	13.25	4.7e-11	0.89
chr6-33	chr6	32195901	32196051	+	6.9	0.867	13	13	0.5	28.25	4.2e-15	9.12	4.32e-09	0.89
chr6-34	chr6	39173265	39173415	+	6.9	0.733	13	13	0.9	14.13	2.17e-11	12.66	8.79e-11	0.89
chr6-35	chr6	45483238	45483388	+	6.9	0.75	13	13	0.9	14.13	2.17e-11	9.64	2.26e-09	0.89
chr6-49	chr6	89034611	89034761	+	6.9	0.824	12	13	1.8	7.06	8.15e-08	9.22	3.81e-09	1.16
chr6-53	chr6	139325420	139325570	+	6.9	0.765	12	13	0.9	14.13	2.17e-11	10.87	5.43e-10	0.96
chr6-54	chr6	146305114	146305264	+	6.9	0.867	12	13	0.9	14.13	2.17e-11	11.01	4.66e-10	0.96
chr6-55	chr6	146596107	146596257	+	6.9	0.857	12	13	0.9	14.13	2.17e-11	10.87	5.43e-10	0.96
chr6-57	chr6	163354693	163354843	+	6.9	0.842	12	13	2.8	4.71	6.82e-06	9.53	2.58e-09	0.96
chr7-38	chr7	17655145	17655295	+	6.9	0.933	12	13	0.9	14.13	2.17e-11	13.46	3.89e-11	0.96
chr7-32	chr7	66642224	66642374	+	6.9	0.824	13	13	0.9	14.13	2.17e-11	12.47	1.05e-10	1.05
chr8-35	chr8	17247681	17247831	+	6.9	0.812	12	13	0.9	14.13	2.17e-11	14.88	1.16e-11	1.05
chr8-33	chr8	125346964	125347114	+	6.9	0.714	13	13	0.9	14.13	2.17e-11	9.02	4.9e-09	0.96
chr8-43	chr8	134152364	134152514	+	6.9	0.875	12	13	0.5	28.25	4.2e-15	11.46	2.9e-10	0.96
chr9-19	chr9	19154278	19154428	+	6.9	0.8	14	13	1.8	7.06	8.15e-08	11.16	3.98e-10	0.96
chr9-29	chr9	87555078	87555228	+	6.9	0.824	12	13	1.8	7.06	8.15e-08	8.56	8.95e-09	0.96
chr9-34	chr9	131356561	131356711	+	6.9	0.786	12	13	0.5	28.25	4.2e-15	18.84	6.46e-13	0.96
chr10-120	chr10	106837060	106837210	+	6.9	0.737	12	13	0.5	28.25	4.2e-15	13.46	3.89e-11	1.05
chr11-39	chr11	1782107	1782257	+	6.9	0.688	12	13	2.8	4.71	6.82e-06	11.94	1.77e-10	0.96
chr11-27	chr11	10899685	10899835	+	6.9	0.938	14	13	1.8	7.06	8.15e-08	15.42	7.53e-12	0.89
chr11-32	chr11	34926903	34927053	+	6.9	0.688	13	13	0.9	14.13	2.17e-11	12.85	7.33e-11	0.89
chr11-33	chr11	36362273	36362423	+	6.9	0.765	13	13	2.8	4.71	6.82e-06	11.31	3.4e-10	0.96
chr11-42	chr11	45083614	45083764	+	6.9	0.833	12	13	0.5	28.25	4.2e-15	13.25	4.7e-11	0.96
chr11-35	chr11	78833244	78833394	+	6.9	0.696	13	13	1.8	7.06	8.15e-08	8.4	1.13e-08	0.96
chr11-36	chr11	102436648	102436798	+	6.9	0.765	13	13	1.8	7.06	8.15e-08	14.37	1.76e-11	0.96
chr11-48	chr11	110075529	110075679	+	6.9	0.714	12	13	0.9	14.13	2.17e-11	11.16	3.98e-10	1.05
chr12-28	chr12	642503	642653	+	6.9	0.765	14	13	1.8	7.06	8.15e-08	12.47	1.05e-10	0.89
chr12-34	chr12	12606790	12606940	+	6.9	0.875	13	13	0.9	14.13	2.17e-11	12.11	1.49e-10	0.89
chr12-40	chr12	43806542	43806692	+	6.9	0.765	12	13	0.9	14.13	2.17e-11	9.86	1.73e-09	0.96
chr12-45	chr12	91631077	91631227	+	6.9	0.933	12	13	0.5	28.25	4.2e-15	12.29	1.25e-10	0.96
chr14-33	chr14	23155360	23155510	+	6.9	0.867	13	13	2.8	4.71	6.82e-06	14.62	1.43e-11	0.89
chr14-26	chr14	34666199	34666349	+	6.9	0.789	14	14	0.5	30.43	1.38e-16	9.86	1.73e-09	0.96
chr14-27	chr14	50926990	50927140	+	6.9	0.684	14	13	1.8	7.06	8.15e-08	11.31	3.4e-10	0.89
chr14-20	chr14	61525522	61525672	+	6.9	0.737	15	13	0.9	14.13	2.17e-11	11.16	3.98e-10	0.89
chr14-30	chr14	76956702	76956852	+	6.9	0.789	14	13	0.5	28.25	4.2e-15	20.19	2.76e-13	0.89
chr14-31	chr14	81127901	81128051	+	6.9	0.65	14	13	0.9	14.13	2.17e-11	10.87	5.43e-10	0.89
chr15-15	chr15	40022288	40022438	+	6.9	0.75	13	13	1.8	7.06	8.15e-08	10.34	9.83e-10	0.89
chr15-20	chr15	74781085	74781235	+	6.9	0.867	13	13	1.8	7.06	8.15e-08	9.22	3.81e-09	0.89
chr15-22	chr15	99474318	99474468	+	6.9	0.632	13	13	0.9	14.13	2.17e-11	10.22	1.13e-09	0.96
chr16-76	chr16	11619353	11619503	+	6.9	0.867	12	13	1.8	7.06	8.15e-08	18.43	8.47e-13	0.96
chr16-63	chr16	29736867	29737017	+	6.9	0.889	14	13	0.5	28.25	4.2e-15	11.78	2.09e-10	0.89
chr16-88	chr16	79450010	79450160	+	6.9	0.933	12	13	1.8	7.06	8.15e-08	7.37	5.01e-08	0.96
chr16-89	chr16	87465410	87465560	+	6.9	0.733	12	13	0.9	14.13	2.17e-11	13.25	4.7e-11	0.96
chr17-53	chr17	8944858	8945008	+	6.9	0.688	13	13	0.5	28.25	4.2e-15	13.9	2.64e-11	0.89
chr17-74	chr17	36092515	36092665	+	6.9	0.833	12	13	0.5	28.25	4.2e-15	11.62	2.46e-10	0.96
chr17-75	chr17	39972481	39972631	+	6.9	0.833	12	13	0.9	14.13	2.17e-11	14.62	1.43e-11	0.96
chr17-63	chr17	62611721	62611871	+	6.9	0.778	13	13	2.8	4.71	6.82e-06	15.42	7.53e-12	0.96
chr17-64	chr17	68360251	68360401	+	6.9	0.929	13	13	0.9	14.13	2.17e-11	16.63	3e-12	0.89
chr17-67	chr17	75428890	75429040	+	6.9	0.882	13	13	1.8	7.06	8.15e-08	18.04	1.1e-12	0.96
chr18-12	chr18	50819545	50819695	+	6.9	0.667	15	13	0.5	28.25	4.2e-15	11.31	3.4e-10	0.89
chr18-21	chr18	70276970	70277120	+	6.9	0.75	12	13	0.5	28.25	4.2e-15	11.78	2.09e-10	0.96
chr19-18	chr19	46981282	46981432	+	6.9	0.667	13	13	0.5	28.25	4.2e-15	13.25	4.7e-11	0.89
chr19-27	chr19	51136423	51136573	+	6.9	0.611	12	13	0.9	14.13	2.17e-11	10.87	5.43e-10	0.96
chr19-19	chr19	54248015	54248165	+	6.9	0.882	13	13	2.8	4.71	6.82e-06	18.43	8.47e-13	0.89
chr19-20	chr19	54271722	54271872	+	6.9	0.733	13	13	0.5	28.25	4.2e-15	14.62	1.43e-11	0.89
chr20-63	chr20	3710012	3710162	+	6.9	0.875	12	13	0.9	14.13	2.17e-11	11.31	3.4e-10	0.96
chr20-64	chr20	5024266	5024416	+	6.9	0.75	12	13	0.5	28.25	4.2e-15	22.92	5.74e-14	0.96
chr21-113	chr21	9003371	9003521	+	6.9	0.684	12	13	2.8	4.71	6.82e-06	4.49	1.13e-05	0.96
chr22-38	chr22	46293715	46293865	+	6.9	0.929	13	13	0.9	14.13	2.17e-11	14.13	2.16e-11	0.89
chrX-5	chrX	37802237	37802387	+	6.9	0.739	15	15	0.5	32.6	4.23e-18	13.05	5.67e-11	0.89
chrX-8	chrX	118718916	118719066	+	6.9	0.929	12	13	0.9	14.13	2.17e-11	20.19	2.76e-13	0.96
chr1-92	chr1	22643444	22643594	+	6.37	0.812	13	12	1.8	6.52	5.82e-07	11.34	1.55e-09	0.89
chr1-96	chr1	121558662	121558812	+	6.37	0.833	13	12	0.5	26.08	1.19e-13	12.42	5.24e-10	0.97
chr1-84	chr1	151868178	151868328	+	6.37	0.75	14	12	0.5	26.08	1.19e-13	13.27	2.54e-10	0.89
chr1-111	chr1	152145940	152146090	+	6.37	0.833	12	12	2.8	4.35	3.27e-05	9.55	1.02e-08	0.97
chr1-112	chr1	186829778	186829928	+	6.37	0.556	12	12	1.8	6.52	5.82e-07	10.03	5.94e-09	0.89
chr1-113	chr1	203238653	203238803	+	6.37	0.667	12	12	2.8	4.35	3.27e-05	11.18	1.82e-09	0.89
chr1-114	chr1	206006000	206006150	+	6.37	0.923	12	12	0.5	26.08	1.19e-13	12.04	7.39e-10	0.89
chr2-88	chr2	18932607	18932757	+	6.37	0.75	13	12	0.5	26.08	1.19e-13	11.02	2.12e-09	0.89
chr2-106	chr2	38737489	38737639	+	6.37	0.867	12	12	0.9	13.04	3.07e-10	10.55	1.53e-08	0.97
chr2-108	chr2	42118115	42118265	+	6.37	0.75	12	12	0.9	13.04	3.07e-10	12.62	4.39e-10	0.97
chr2-121	chr2	206971841	206971991	+	6.37	0.684	12	12	0.9	13.04	3.07e-10	10.44	3.87e-09	0.97
chr2-122	chr2	207151975	207152125	+	6.37	0.688	12	12	0.9	13.04	3.07e-10	12.62	4.39e-10	0.89
chr3-44	chr3	56879932	56880082	+	6.37	0.688	12	12	1.8	6.52	5.82e-07	10.44	3.87e-09	0.89
chr3-42	chr3	160980977	160981127	+	6.37	0.762	13	12	1.8	6.52	5.82e-07	12.62	4.39e-10	0.89
chr4-117	chr4	38082776	38082926	+	6.37	0.923	12	12	1.8	6.52	5.82e-07	10.87	2.47e-09	0.89
chr4-99	chr4	47857825	47857975	+	6.37	0.6	13	12	0.5	26.08	1.19e-13	9.21	1.51e-08	0.89
chr4-107	chr4	66943231	66943381	+	6.37	0.857	13	12	0.9	13.04	3.07e-10	9.55	1.02e-08	0.89
chr4-125	chr4	102439315	102439465	+	6.37	0.733	12	12	0.5	26.08	1.19e-13	11.51	1.32e-09	0.89
chr4-108	chr4	141196348	141196498	+	6.37	0.824	13	12	2.8	4.35	3.27e-05	7.99	6.95e-08	0.89
chr4-109	chr4	158821184	158821334	+	6.37	0.647	13	12	1.8	6.52	5.82e-07	11.34	1.55e-09	0.89
chr5-40	chr5	40841464	40841614	+	6.37	0.778	13	12	0.5	26.08	1.19e-13	11.51	1.32e-09	0.97
chr5-41	chr5	42812151	42812301	+	6.37	0.875	13	12	0.9	13.04	3.07e-10	11.51	1.32e-09	0.89
chr5-50	chr5	72940107	72940257	+	6.37	0.812	12	12	1.8	6.52	5.82e-07	13.05	3.05e-10	0.97
chr5-34	chr5	78529728	78529878	+	6.37	0.938	14	12	0.5	26.08	1.19e-13	12.23	6.23e-10	0.89
chr5-55	chr5	148186385	148186535	+	6.37	0.8	12	12	0.9	13.04	3.07e-10	15.35	4.99e-11	0.89
chr5-56	chr5	172765328	172765478	+	6.37	0.867	12	12	2.8	4.35	3.27e-05	7.91	7.74e-08	0.89
chr5-48	chr5	172798690	172798840	+	6.37	0.812	13	12	0.9	13.04	3.07e-10	11.18	1.82e-09	0.89
chr6-46	chr6	14720966	14721116	+	6.37	0.857	12	12	0.9	13.04	3.07e-10	10.44	3.87e-09	0.89
chr6-48	chr6	33995589	33995739	+	6.37	0.867	12	12	1.8	6.52	5.82e-07	10.16	5.16e-09	0.97
chr6-50	chr6	105983103	105983253	+	6.37	0.812	12	12	0.9	13.04	3.07e-10	10.87	2.47e-09	0.89
chr6-38	chr6	106084600	106084750	+	6.37	0.722	13	12	0.5	26.08	1.19e-13	8.33	4.46e-08	0.89
chr6-27	chr6	108896218	108896368	+	6.37	0.75	14	12	2.8	4.35	3.27e-05	12.83	3.67e-10	0.89
chr6-51	chr6	113631230	113631380	+	6.37	0.929	12	12	0.9	13.04	3.07e-10	6.69	4.46e-07	0.89
chr7-39	chr7	17680103	17680253	+	6.37	0.875	12	12	2.8	4.35	3.27e-05	10.44	3.87e-09	0.97
chr7-34	chr7	76403158	76403308	+	6.37	0.938	13	13	0.9	14.13	2.17e-11	13.73	1.73e-10	0.89
chr7-42	chr7	84248384	84248534	+	6.37	0.842	12	12	0.5	26.08	1.19e-13	9.43	1.17e-08	1.06
chr8-36	chr8	21182340	21182490	+	6.37	0.733	12	12	0.9	13.04	3.07e-10	12.62	4.39e-10	0.89
chr8-31	chr8	60980030	60980180	+	6.37	0.875	13	12	0.9	13.04	3.07e-10	10.87	2.47e-09	0.89
chr8-32	chr8	124848036	124848186	+	6.37	0.882	13	12	2.8	4.35	3.27e-05	10.3	4.48e-09	0.89
chr9-24	chr9	93116184	93116334	+	6.37	0.882	13	12	1.8	6.52	5.82e-07	9.55	1.02e-08	0.89
chr9-33	chr9	112894166	112894316	+	6.37	0.684	12	12	1.8	6.52	5.82e-07	10.3	4.48e-09	0.89
chr10-106	chr10	5942770	5942920	+	6.37	0.923	12	12	0.9	13.04	3.07e-10	13.05	3.05e-10	0.89
chr10-107	chr10	6275353	6275503	+	6.37	0.667	12	12	0.9	13.04	3.07e-10	9.78	7.83e-09	0.97
chr10-118	chr10	80498900	80499050	+	6.37	0.867	12	12	0.9	13.04	3.07e-10	11.86	9.48e-10	0.89
chr11-40	chr11	3049844	3049994	+	6.37	0.765	12	12	0.9	13.04	3.07e-10	13.73	1.73e-10	0.97
chr11-31	chr11	10606313	10606463	+	6.37	0.722	13	12	0.5	26.08	1.19e-13	10.03	5.94e-09	0.89
chr11-44	chr11	74685968	74686118	+	6.37	0.85	12	12	0.9	13.04	3.07e-10	12.42	5.24e-10	0.89
chr11-34	chr11	76918974	76919124	+	6.37	0.933	13	12	0.5	26.08	1.19e-13	11.68	1.12e-09	0.89
chr11-45	chr11	95229685	95229835	+	6.37	0.812	12	12	1.8	6.52	5.82e-07	8.6	3.15e-08	0.89
chr11-46	chr11	102429350	102429500	+	6.37	0.875	12	12	0.5	26.08	1.19e-13	8.7	2.8e-08	0.97
chr11-47	chr11	107928897	107929047	+	6.37	0.733	12	12	0.9	13.04	3.07e-10	9.32	1.33e-08	0.89
chr11-37	chr11	121575259	121575409	+	6.37	0.933	13	12	0.9	13.04	3.07e-10	13.05	3.05e-10	0.89
chr12-37	chr12	610244	610394	+	6.37	0.667	12	12	2.8	4.35	3.27e-05	11.76	4.71e-09	0.88
chr12-39	chr12	31752458	31752608	+	6.37	0.692	12	12	0.9	13.04	3.07e-10	13.49	2.1e-10	0.89
chr12-41	chr12	53033931	53034081	+	6.37	0.706	12	12	0.5	26.08	1.19e-13	12.23	6.23e-10	0.89
chr12-30	chr12	67452104	67452254	+	6.37	0.765	14	13	1.8	7.06	8.15e-08	9.66	8.96e-09	0.89
chr12-43	chr12	70317855	70318005	+	6.37	0.929	12	12	0.5	26.08	1.19e-13	10.87	1.13e-08	0.88
chr12-46	chr12	101491469	101491619	+	6.37	0.923	12	12	0.5	26.08	1.19e-13	12.62	4.39e-10	0.89
chr13-12	chr13	30696390	30696540	+	6.37	0.696	13	12	0.5	26.08	1.19e-13	9.1	1.71e-08	0.89
chr13-14	chr13	105132640	105132790	+	6.37	0.812	13	12	0.9	13.04	3.07e-10	10.58	3.34e-09	0.89
chr14-32	chr14	20821790	20821940	+	6.37	0.55	13	12	2.8	4.35	3.27e-05	10.16	5.16e-09	0.89
chr14-38	chr14	77043464	77043614	+	6.37	0.824	12	12	2.8	4.35	3.27e-05	11.18	1.82e-09	0.97
chr14-36	chr14	92753430	92753580	+	6.37	0.722	13	12	1.8	6.52	5.82e-07	11.68	1.12e-09	0.89
chr15-16	chr15	64095891	64096041	+	6.37	0.867	13	12	1.8	6.52	5.82e-07	11.02	2.12e-09	0.89
chr15-25	chr15	76078276	76078426	+	6.37	0.619	12	12	0.9	13.04	3.07e-10	9.32	1.33e-08	0.89
chr16-68	chr16	3857292	3857442	+	6.37	0.733	13	12	1.8	6.52	5.82e-07	11.18	1.82e-09	0.89
chr16-77	chr16	19513791	19513941	+	6.37	0.812	12	12	1.8	6.52	5.82e-07	10.72	2.88e-09	0.97
chr16-79	chr16	27247213	27247363	+	6.37	0.929	12	12	0.5	26.08	1.19e-13	11.34	1.55e-09	0.89
chr16-81	chr16	31351988	31352138	+	6.37	0.923	12	12	0.9	13.04	3.07e-10	9.83	3.11e-08	0.88
chr16-86	chr16	50039292	50039442	+	6.37	0.875	12	12	1.8	6.52	5.82e-07	11.18	1.82e-09	0.89
chr16-74	chr16	66205932	66206082	+	6.37	0.722	13	12	2.8	4.35	3.27e-05	9	1.94e-08	0.89
chr16-87	chr16	66207368	66207518	+	6.37	0.667	12	12	0.9	13.04	3.07e-10	8.51	3.54e-08	0.89
chr17-52	chr17	1039561	1039711	+	6.37	0.867	13	12	0.5	26.08	1.19e-13	15.05	6.2e-11	0.89
chr17-58	chr17	30954074	30954224	+	6.37	0.733	13	12	0.9	13.04	3.07e-10	9.21	1.51e-08	0.89
chr17-50	chr17	36199294	36199444	+	6.37	0.75	14	12	1.8	6.52	5.82e-07	7.83	8.61e-08	0.89
chr17-76	chr17	64074435	64074585	+	6.37	0.867	12	12	0.9	13.04	3.07e-10	13.98	1.42e-10	0.89
chr17-77	chr17	64174571	64174721	+	6.37	0.667	12	12	0.5	26.08	1.19e-13	10.16	5.16e-09	0.89
chr17-78	chr17	74443499	74443649	+	6.37	0.667	12	12	0.9	13.04	3.07e-10	13.05	3.05e-10	0.89
chr17-79	chr17	78645960	78646110	+	6.37	0.867	12	12	0.9	13.04	3.07e-10	10.71	1.32e-08	0.88
chr18-19	chr18	3454886	3455036	+	6.37	0.545	12	12	0.9	13.04	3.07e-10	10.87	2.47e-09	0.89
chr19-22	chr19	11562828	11562978	+	6.37	0.846	12	12	2.8	4.35	3.27e-05	18.64	5.57e-12	0.89
chr19-26	chr19	44654535	44654685	+	6.37	0.867	12	12	0.5	26.08	1.19e-13	14.77	7.68e-11	0.97
chr20-65	chr20	25310386	25310536	+	6.37	0.714	12	12	2.8	4.35	3.27e-05	13.05	3.05e-10	0.89
chr20-75	chr20	30925872	30926022	+	6.37	0.846	12	12	0.9	13.04	3.07e-10	7.67	1.06e-07	0.89
chr20-79	chr20	50338475	50338625	+	6.37	0.765	12	12	0.9	13.04	3.07e-10	9.66	8.96e-09	0.97
chr1-105	chr1	65812123	65812273	+	5.84	0.8	12	11	0.5	23.91	3.09e-12	11.57	5.54e-09	0.97
chr1-106	chr1	89754663	89754813	+	5.84	0.867	12	11	1.8	5.98	3.85e-06	14.64	5.08e-10	0.88
chr2-104	chr2	10821451	10821601	+	5.84	0.667	12	11	0.9	11.95	4e-09	8.75	9.86e-08	0.88
chr2-105	chr2	37346013	37346163	+	5.84	0.55	12	11	1.8	5.98	3.85e-06	9.7	3.56e-08	0.88
chr2-107	chr2	40042072	40042222	+	5.84	0.706	12	11	0.5	23.91	3.09e-12	8.75	9.86e-08	0.88
chr2-110	chr2	46521284	46521434	+	5.84	0.857	12	11	0.5	23.91	3.09e-12	13.05	1.65e-09	0.88
chr2-111	chr2	47035369	47035519	+	5.84	0.706	12	11	0.9	11.95	4e-09	11.39	6.51e-09	0.88
chr2-112	chr2	64204254	64204404	+	5.84	0.864	12	12	0.5	26.08	1.19e-13	8.75	9.86e-08	0.97
chr2-123	chr2	215724250	215724400	+	5.84	0.688	12	11	0.5	23.91	3.09e-12	9.32	5.29e-08	0.88
chr2-124	chr2	218257689	218257839	+	5.84	0.875	12	11	0.9	11.95	4e-09	11.39	6.51e-09	0.88
chr3-48	chr3	122825614	122825764	+	5.84	0.8	12	11	0.9	11.95	4e-09	13.29	1.37e-09	0.88
chr3-54	chr3	177334203	177334353	+	5.84	0.812	12	12	0.9	13.04	3.07e-10	8.97	7.73e-08	0.88
chr3-55	chr3	177603482	177603632	+	5.84	0.889	12	11	1.8	5.98	3.85e-06	9.96	2.71e-08	0.97
chr4-126	chr4	102692547	102692697	+	5.84	0.714	12	12	0.9	13.04	3.07e-10	10.87	1.13e-08	0.88
chr5-49	chr5	43042387	43042537	+	5.84	0.778	12	11	0.5	23.91	3.09e-12	8.06	2.2e-07	0.88
chr6-45	chr6	7050203	7050353	+	5.84	0.8	12	11	0.5	23.91	3.09e-12	8.64	1.11e-07	0.88
chr7-37	chr7	213674	213824	+	5.84	0.647	12	11	1.8	5.98	3.85e-06	13.59	6.15e-09	0.88
chr7-33	chr7	73826585	73826735	+	5.84	0.526	13	11	0.9	11.95	4e-09	11.21	7.62e-09	0.88
chr8-37	chr8	61600335	61600485	+	5.84	0.929	12	11	1.8	5.98	3.85e-06	12.37	2.83e-09	0.88
chr8-38	chr8	69946181	69946331	+	5.84	0.714	12	11	0.9	11.95	4e-09	10.55	1.53e-08	0.88
chr9-30	chr9	99058039	99058189	+	5.84	0.8	12	11	1.8	5.98	3.85e-06	9.32	5.29e-08	0.88
chr9-31	chr9	105007230	105007380	+	5.84	0.8	12	12	0.9	13.04	3.07e-10	9.44	4.65e-08	0.88
chr9-32	chr9	112384769	112384919	+	5.84	0.812	12	11	0.5	23.91	3.09e-12	10.11	2.36e-08	0.88
chr10-90	chr10	33623776	33623926	+	5.84	0.812	13	11	1.8	5.98	3.85e-06	7.97	2.46e-07	0.88
chr10-117	chr10	72260798	72260948	+	5.84	0.647	12	11	1.8	5.98	3.85e-06	8.06	2.2e-07	0.88
chr11-43	chr11	73214642	73214792	+	5.84	0.8	12	11	0.5	23.91	3.09e-12	12.37	2.83e-09	0.88
chr12-38	chr12	8064204	8064354	+	5.84	0.545	12	11	1.8	5.98	3.85e-06	6.64	1.42e-06	0.88
chr12-33	chr12	8066364	8066514	+	5.84	0.647	13	11	0.9	11.95	4e-09	6.41	2.01e-06	0.88
chr12-44	chr12	88433221	88433371	+	5.84	0.8	12	11	0.9	11.95	4e-09	8.97	7.73e-08	0.88
chr13-15	chr13	48501037	48501187	+	5.84	0.75	12	11	1.8	5.98	3.85e-06	9.2	6.01e-08	0.88
chr14-37	chr14	22848445	22848595	+	5.84	0.867	12	11	0.5	23.91	3.09e-12	12.37	2.83e-09	0.88
chr16-80	chr16	31032944	31033094	+	5.84	0.733	12	11	1.8	5.98	3.85e-06	14.07	7.66e-10	0.88
chr17-68	chr17	7084091	7084241	+	5.84	0.812	12	11	1.8	5.98	3.85e-06	12.59	2.37e-09	0.88
chr17-73	chr17	29706618	29706768	+	5.84	0.765	12	11	0.5	23.91	3.09e-12	11.76	4.71e-09	0.88
chr18-20	chr18	49087075	49087225	+	5.84	0.8	12	11	0.5	23.91	3.09e-12	12.59	2.37e-09	0.88
chr19-23	chr19	12883897	12884047	+	5.84	0.778	12	12	0.9	13.04	3.07e-10	11.57	5.54e-09	0.97
chr19-24	chr19	18967900	18968050	+	5.84	0.833	12	11	1.8	5.98	3.85e-06	11.76	4.71e-09	0.88
chr19-25	chr19	41801809	41801959	+	5.84	0.857	12	11	0.5	23.91	3.09e-12	11.21	7.62e-09	0.88
chr20-54	chr20	1844809	1844959	+	5.84	0.75	13	11	0.5	23.91	3.09e-12	12.16	3.36e-09	0.88
chr20-78	chr20	32068986	32069136	+	5.84	0.625	12	11	0.5	23.91	3.09e-12	7.88	2.73e-07	0.88
chr22-44	chr22	30277843	30277993	+	5.84	0.706	12	11	0.9	11.95	4e-09	10.25	2.04e-08	0.88
chrX-7	chrX	15804612	15804762	+	5.84	0.75	12	11	1.8	5.98	3.85e-06	17.94	6.26e-11	0.88
chr2-118	chr2	136008243	136008393	+	5.31	0.765	12	10	1.8	5.43	2.33e-05	6.52	4.95e-06	0.88
chr3-53	chr3	172039347	172039497	+	5.31	0.706	12	10	0.9	10.87	4.78e-08	10.19	8.55e-08	0.97
chr4-118	chr4	38524074	38524224	+	5.31	0.8	12	10	0.9	10.87	4.78e-08	7.33	1.8e-06	0.88
chr6-44	chr6	3082130	3082280	+	5.31	0.867	12	11	0.9	11.95	4e-09	10.03	9.83e-08	0.88
chr6-52	chr6	113762685	113762835	+	5.31	0.579	12	11	0.5	23.91	3.09e-12	6.1	8.84e-06	0.88
chr8-39	chr8	81291230	81291380	+	5.31	0.875	12	10	0.9	10.87	4.78e-08	7.76	1.08e-06	0.88
chr10-119	chr10	91418560	91418710	+	5.31	0.778	12	11	0.5	23.91	3.09e-12	8.93	3.09e-07	0.88
chr12-48	chr12	111398732	111398882	+	5.31	0.786	12	10	0.9	10.87	4.78e-08	10.03	9.83e-08	0.88
chr17-72	chr17	28404161	28404311	+	5.31	0.667	12	10	0.5	21.73	7.4e-11	7.95	8.72e-07	0.88
chr19-16	chr19	14091628	14091778	+	5.31	0.8	13	10	0.9	10.87	4.78e-08	12.79	1.08e-08	0.88

## Sheet: Table S4 peak annotation donor1
PeakID (cmd=annotatePeaks.pl peaks_common_MAFB_1.txt hg38)	Chr	Start	End	Strand	Peak Score	Focus Ratio/Region Size	Annotation	Detailed Annotation	Distance to TSS	Nearest PromoterID	Entrez ID	Nearest Unigene	Nearest Refseq	Nearest Ensembl	Gene Name	Gene Alias	Gene Description	Gene Type
chr9-1	chr9	117704220	117704374	+	27.6	0.862	promoter-TSS (NM_003266)	promoter-TSS (NM_003266)	-106	NM_138557	7099	Hs.174312	NM_003266	ENSG00000136869	TLR4	ARMD10|CD284|TLR-4|TOLL	toll like receptor 4	protein-coding
chr21-12	chr21	33811524	33811678	+	22.6	0.827	intron (NM_001001132, intron 21 of 29)	intron (NM_001001132, intron 21 of 29)	104203	NM_001697	539	Hs.409140	NM_001697	ENSG00000241837	ATP5PO	ATP5O|ATPO|HMC08D05|OSCP	ATP synthase peripheral stalk subunit OSCP	protein-coding
chr20-4	chr20	13009691	13009845	+	22.6	0.939	intron (NM_001349945, intron 2 of 12)	intron (NM_001349945, intron 2 of 12)	796	NM_001349945	55304	Hs.425023	NM_018327	ENSG00000172296	SPTLC3	C20orf38|LCB 3|LCB2B|LCB3|SPT 3|SPT3|SPTLC2L|dJ718P11|dJ718P11.1|hLCB2b	serine palmitoyltransferase long chain base subunit 3	protein-coding
chr9-3	chr9	131729561	131729715	+	22.1	0.917	intron (NM_001304275, intron 1 of 23)	intron (NM_001304275, intron 1 of 23)	7900	NM_005312	2889	Hs.127897	NM_005312	ENSG00000107263	RAPGEF1	C3G|GRF2	Rap guanine nucleotide exchange factor 1	protein-coding
chr9-4	chr9	87722470	87722624	+	21.5	0.936	Intergenic	Intergenic	-3572	NM_001257971	1514	Hs.731507	NM_001912	ENSG00000135047	CTSL	CATL|CTSL1|MEP	cathepsin L	protein-coding
chr19-1	chr19	35462824	35462978	+	21	0.75	Intergenic	HAL1|LINE|L1	14644	NM_001370087	2867	Hs.248056	NM_005306	ENSG00000126262	FFAR2	FFA2R|GPR43	free fatty acid receptor 2	protein-coding
chr12-2	chr12	102498669	102498823	+	21	0.951	Intergenic	L2|LINE|L2	-18183	NM_000618	3479	Hs.160562	NM_000618	ENSG00000017427	IGF1	IGF|IGF-I|IGFI|MGF	insulin like growth factor 1	protein-coding
chr12-3	chr12	7571372	7571526	+	21	0.929	Intergenic	Intergenic	-67631	NM_203416	9332	Hs.504641	NM_004244	ENSG00000177575	CD163	M130|MM130|SCARI1	CD163 molecule	protein-coding
chr12-1	chr12	50924404	50924558	+	21	0.864	promoter-TSS (NM_014033)	promoter-TSS (NM_014033)	-534	NM_014033	25840	Hs.711113	NM_014033	ENSG00000185432	METTL7A	AAM-B|AAMB	methyltransferase like 7A	protein-coding
chr19-2	chr19	49520789	49520943	+	20.4	0.791	intron (NM_004107, intron 3 of 5)	intron (NM_004107, intron 3 of 5)	-7137	NM_020650	57333	Hs.567550	NM_020650	ENSG00000142552	RCN3	RLP49	reticulocalbin 3	protein-coding
chr11-1	chr11	72483832	72483986	+	20.4	0.911	Intergenic	L2b|LINE|L2	-49225	NM_001258394	81570	Hs.523877	NM_030813	ENSG00000162129	CLPB	ANKCLB|HSP78|MEGCANN|MGCA7|SKD3	ClpB homolog, mitochondrial AAA ATPase chaperonin	protein-coding
chr11-3	chr11	65420112	65420266	+	19.9	0.841	Intergenic	Intergenic	-2609	NR_131012	283131	Hs.523789	NR_002802	ENSG00000245532	NEAT1	LINC00084|NCRNA00084|TncRNA|VINC	nuclear paraspeckle assembly transcript 1	ncRNA
chr16-38	chr16	85872801	85872955	+	19.9	0.909	Intergenic	Intergenic	-26284	NM_002163	3394	Hs.137427	NM_002163	ENSG00000140968	IRF8	H-ICSBP|ICSBP|ICSBP1|IMD32A|IMD32B|IRF-8	interferon regulatory factor 8	protein-coding
chr10-9	chr10	4121772	4121926	+	19.3	0.833	Intergenic	Intergenic	70123	NR_120632	101927964	Hs.737041	NR_120632	ENSG00000236990	LOC101927964	-	uncharacterized LOC101927964	ncRNA
chr11-2	chr11	93523660	93523814	+	19.3	0.761	intron (NM_020179, intron 1 of 2)	MamRep4096|DNA|hAT-Tip100	19654	NM_020179	56935	Hs.438064	NM_020179	ENSG00000166002	SMCO4	C11orf75|FN5	single-pass membrane protein with coiled-coil domains 4	protein-coding
chr17-12	chr17	59287618	59287772	+	18.8	0.947	Intergenic	Intergenic	-43960	NM_001005404	388403	Hs.463613	NM_001005404	ENSG00000175155	YPEL2	FKSG4	yippee like 2	protein-coding
chr2-20	chr2	75163006	75163160	+	18.2	0.923	intron (NM_015727, intron 1 of 3)	MLT1J2|LTR|ERVL-MaLR	36437	NM_015727	6869	Hs.633301	NM_001058	ENSG00000115353	TACR1	NK1R|NKIR|SPR|TAC1R	tachykinin receptor 1	protein-coding
chr16-39	chr16	30602985	30603139	+	18.2	0.973	non-coding (NR_104166, exon 3 of 3)	non-coding (NR_104166, exon 3 of 3)	6766	NR_104166	115509	Hs.454685	NM_138447	ENSG00000156853	ZNF689	TIPUH1	zinc finger protein 689	protein-coding
chr10-15	chr10	92101462	92101616	+	18.2	0.921	intron (NM_001178137, intron 7 of 9)	intron (NM_001178137, intron 7 of 9)	141740	NM_001178137	22849	Hs.131683	NM_014912	ENSG00000107864	CPEB3	-	cytoplasmic polyadenylation element binding protein 3	protein-coding
chr4-22	chr4	102403203	102403357	+	17.7	0.829	Intergenic	Tigger18a|DNA|TcMar-Tigger	-57798	NM_001135146	64116	Hs.288034	NM_022154	ENSG00000138821	SLC39A8	BIGM103|CDG2N|LZT-Hs6|PP3105|ZIP8	solute carrier family 39 member 8	protein-coding
chr12-4	chr12	89162813	89162967	+	16.6	0.85	Intergenic	Intergenic	-143198	NR_038385	728084	Hs.132563	NR_038385	ENSG00000246363	LINC02458	-	long intergenic non-protein coding RNA 2458	ncRNA
chr2-19	chr2	64260864	64261018	+	16.6	0.912	Intergenic	Intergenic	32540	NR_120420	100507006	Hs.442789	NR_120420		LOC100507006	-	uncharacterized LOC100507006	ncRNA
chr1-27	chr1	162003870	162004024	+	16	0.824	intron (NM_001347700, intron 4 of 7)	intron (NM_001347700, intron 4 of 7)	20518	NM_001297713	25903	Hs.507515	NM_015441	ENSG00000162745	OLFML2B	-	olfactomedin like 2B	protein-coding
chr6-1	chr6	105880277	105880431	+	16	0.872	Intergenic	Intergenic	-205982	NM_001198	639	Hs.436023	NM_001198	ENSG00000057657	PRDM1	BLIMP1|PRDI-BF1	PR/SET domain 1	protein-coding
chr4-21	chr4	14277629	14277783	+	15.5	0.805	Intergenic	L1MCa|LINE|L1	165738	NR_033931	152742	Hs.135435	NR_033931	ENSG00000248698	LINC01085	-	long intergenic non-protein coding RNA 1085	ncRNA
chr12-5	chr12	32483617	32483771	+	15.5	0.857	intron (NM_001370298, intron 1 of 16)	intron (NM_001370298, intron 1 of 16)	-2278	NM_001304481	121512	Hs.117835	NM_139241	ENSG00000139132	FGD4	CMT4H|FRABP|ZFYVE6	FYVE, RhoGEF and PH domain containing 4	protein-coding
chr5-16	chr5	99027310	99027464	+	15.5	0.846	Intergenic	Intergenic	-97673	NM_001364113	1105	Hs.643465	NM_001270	ENSG00000153922	CHD1	CHD-1|PILBOS	chromodomain helicase DNA binding protein 1	protein-coding
chr10-32	chr10	96716580	96716734	+	14.9	0.848	intron (NM_152309, intron 1 of 16)	intron (NM_152309, intron 1 of 16)	3857	NM_152309	118788	Hs.310456	NM_152309	ENSG00000155629	PIK3AP1	BCAP	phosphoinositide-3-kinase adaptor protein 1	protein-coding
chr17-19	chr17	55437223	55437377	+	14.9	0.833	Intergenic	L3|LINE|CR1	-15465	NM_012329	23531	Hs.463483	NM_012329	ENSG00000108960	MMD	MMA|MMD1|PAQR11	monocyte to macrophage differentiation associated	protein-coding
chr9-5	chr9	89527135	89527289	+	14.9	0.848	Intergenic	MLT1F2|LTR|ERVL-MaLR	-29239	NM_001371194
chr1-24	chr1	16514023	16514177	+	14.9	0.833	TTS (NR_004400)	TTS (NR_004400)	185	NR_004400	26863		NR_004400	ENSG00000206737	RNVU1-18	RNU1-25|RNU1-25P|RNU1-5|RNU1P1|RNU1P9|U1.15|U1P101|U1P15|vU1.18	RNA, variant U1 small nuclear 18	snRNA
chr1-23	chr1	183892486	183892640	+	14.3	0.853	intron (NM_001297669, intron 10 of 18)	intron (NM_001297669, intron 10 of 18)	87443	NM_001297671	23179	Hs.497148	NM_015149	ENSG00000143344	RGL1	RGL	ral guanine nucleotide dissociation stimulator like 1	protein-coding
chr4-38	chr4	1301103	1301257	+	14.3	0.906	intron (NR_123716, intron 1 of 6)	Charlie7|DNA|hAT-Charlie	-8263	NM_001297432	10296	Hs.139896	NM_005882	ENSG00000090316	MAEA	EMLP|EMP|GID9|HLC-10|P44EMLP|PIG5	macrophage erythroblast attacher	protein-coding
chr1-20	chr1	182795599	182795753	+	14.3	0.781	intron (NM_001200056, intron 3 of 12)	intron (NM_001200056, intron 3 of 12)	5903	NM_001200051	80896	Hs.496969	NM_030769	ENSG00000135838	NPL	C112|C1orf13|NAL|NPL1	N-acetylneuraminate pyruvate lyase	protein-coding
chr22-11	chr22	17773058	17773212	+	14.3	0.935	intron (NM_001244567, intron 1 of 5)	intron (NM_001244567, intron 1 of 5)	907	NM_001244572	637	Hs.591054	NM_001196	ENSG00000015475	BID	FP497	BH3 interacting domain death agonist	protein-coding
chr4-58	chr4	26076312	26076466	+	14.3	0.824	Intergenic	Intergenic	162197	NM_001145432	389203	Hs.479386	NM_001145432	ENSG00000250317	SMIM20	C4orf52|MITRAC7|PNX	small integral membrane protein 20	protein-coding
chr16-44	chr16	79171007	79171161	+	14.3	0.893	intron (NM_001291997, intron 7 of 7)	intron (NM_001291997, intron 7 of 7)	429653	NM_005360	4094	Hs.134859	NM_005360	ENSG00000178573	MAF	AYGRP|CCA4|CTRCT21|c-MAF	MAF bZIP transcription factor	protein-coding
chr5-17	chr5	150081815	150081969	+	14.3	0.875	intron (NM_001288705, intron 1 of 20)	intron (NM_001288705, intron 1 of 20)	4748	NR_109969	1436	Hs.586219	NM_005211	ENSG00000182578	CSF1R	C-FMS|CD115|CSF-1R|CSFR|FIM2|FMS|HDLS|M-CSF-R	colony stimulating factor 1 receptor	protein-coding
chr17-15	chr17	30950809	30950963	+	14.3	0.806	intron (NR_144488, intron 6 of 9)	intron (NR_144488, intron 6 of 9)	-20153	NM_001184992	84282	Hs.29874	NM_032322	ENSG00000181481	RNF135	L13|MMFD|REUL|Riplet	ring finger protein 135	protein-coding
chr19-4	chr19	47324536	47324690	+	14.3	0.968	Intergenic	Intergenic	-7562	NM_001271749	27202	Hs.534412	NM_018485	ENSG00000134830	C5AR2	C5L2|GPF77|GPR77	complement component 5a receptor 2	protein-coding
chr2-31	chr2	8576870	8577024	+	13.8	0.875	non-coding (NR_110257, exon 4 of 6)	non-coding (NR_110257, exon 4 of 6)	6845	NR_110257	101929567	Hs.634706	NR_110257	ENSG00000236008	LINC01814	-	long intergenic non-protein coding RNA 1814	ncRNA
chr2-28	chr2	208175354	208175508	+	13.8	0.839	intron (NM_001099334, intron 6 of 8)	intron (NM_001099334, intron 6 of 8)	-11842	NM_014617	1418	Hs.122566	NM_014617	ENSG00000168582	CRYGA	CRY-g-A|CRYG1|CRYG5	crystallin gamma A	protein-coding
chr1-25	chr1	27435951	27436105	+	13.8	0.812	intron (NM_006990, intron 1 of 8)	intron (NM_006990, intron 1 of 8)	43406	NM_005281	2827	Hs.66542	NM_005281	ENSG00000181773	GPR3	ACCA	G protein-coupled receptor 3	protein-coding
chr6-3	chr6	31615071	31615225	+	13.8	0.929	promoter-TSS (NM_001623).5	promoter-TSS (NM_001623).5	-86	NM_001318970	199	Hs.76364	NM_001623	ENSG00000204472	AIF1	AIF-1|IBA1|IRT-1|IRT1	allograft inflammatory factor 1	protein-coding
chr4-31	chr4	38174843	38174997	+	13.8	0.628	Intergenic	Intergenic	54966	NM_001253915	23216	Hs.176503	NM_015173	ENSG00000065882	TBC1D1	TBC|TBC1	TBC1 domain family member 1	protein-coding
chr7-2	chr7	140253001	140253155	+	13.2	0.788	Intergenic	Intergenic	75817	NR_024451	100134229	Hs.634333	NR_024451	ENSG00000260231	KDM7A-DT	JHDM1D-AS1	KDM7A divergent transcript	ncRNA
chr11-4	chr11	117994541	117994695	+	13.2	0.757	intron (NM_001558, intron 5 of 6)	intron (NM_001558, intron 5 of 6)	8224	NR_026691	3587	Hs.504035	NM_001558	ENSG00000110324	IL10RA	CD210|CD210a|CDW210A|HIL-10R|IL-10R1|IL10R	interleukin 10 receptor subunit alpha	protein-coding
chr2-42	chr2	113240210	113240364	+	13.2	0.793	non-coding (NR_047570, exon 3 of 3)	non-coding (NR_047570, exon 3 of 3)	4018	NR_015377	654433	Hs.656660	NR_015377	ENSG00000189223	PAX8-AS1	-	PAX8 antisense RNA 1	ncRNA
chr16-52	chr16	79451361	79451515	+	13.2	0.893	Intergenic	Intergenic	149299	NM_005360	4094	Hs.134859	NM_005360	ENSG00000178573	MAF	AYGRP|CCA4|CTRCT21|c-MAF	MAF bZIP transcription factor	protein-coding
chr1-28	chr1	206772484	206772638	+	13.2	0.8	promoter-TSS (NM_000572)	promoter-TSS (NM_000572)	-67	NM_000572	3586	Hs.193717	NM_000572	ENSG00000136634	IL10	CSIF|GVHDS|IL-10|IL10A|TGIF	interleukin 10	protein-coding
chr3-3	chr3	129485722	129485876	+	12.7	0.885	intron (NM_052990, intron 12 of 26)	intron (NM_052990, intron 12 of 26)	-42840	NM_000539	6010	Hs.247565	NM_000539	ENSG00000163914	RHO	CSNBAD1|OPN2|RP4	rhodopsin	protein-coding
chr3-4	chr3	124876396	124876550	+	12.7	0.867	intron (NM_001354766, intron 1 of 13)	intron (NM_001354766, intron 1 of 13)	10892	NM_002213	3693	Hs.13155	NM_002213	ENSG00000082781	ITGB5	-	integrin subunit beta 5	protein-coding
chr5-18	chr5	1564177	1564331	+	12.7	0.926	Intergenic	Intergenic	30277	NR_003263	728609	Hs.379186	NR_003263		SDHAP3	SDHACL|SDHAL	succinate dehydrogenase complex flavoprotein subunit A pseudogene 3	pseudo
chr19-3	chr19	6887406	6887560	+	12.7	0.857	promoter-TSS (NM_001256253)	promoter-TSS (NM_001256253)	-96	NM_001256253	2015	Hs.2375	NM_001974	ENSG00000174837	ADGRE1	EMR1|TM7LN3	adhesion G protein-coupled receptor E1	protein-coding
chr8-6	chr8	119893274	119893428	+	12.7	0.9	intron (NM_001283012, intron 1 of 6)	intron (NM_001283012, intron 1 of 6)	19629	NM_022783	64798	Hs.112981	NM_022783	ENSG00000155792	DEPTOR	DEP.6|DEPDC6	DEP domain containing MTOR interacting protein	protein-coding
chr6-2	chr6	32197484	32197638	+	12.7	0.92	exon (NM_004557, exon 27 of 30).3	exon (NM_004557, exon 27 of 30).3	-2038	NM_022107	63940	Hs.520046	NM_022107	ENSG00000213654	GPSM3	AGS4|C6orf9|G18|G18.1a|G18.1b|G18.2|NG1	G protein signaling modulator 3	protein-coding
chr11-6	chr11	60196229	60196383	+	12.7	0.9	Intergenic	Intergenic	-11640	NM_152852	64231	Hs.523702	NM_022349	ENSG00000110077	MS4A6A	4SPAN3|4SPAN3.2|CD20L3|CDA01|MS4A6|MST090|MSTP090	membrane spanning 4-domains A6A	protein-coding
chr5-21	chr5	172412876	172413030	+	12.7	0.885	intron (NM_001017995, intron 2 of 12)	intron (NM_001017995, intron 2 of 12)	41570	NM_001308175	285590	Hs.285666	NM_001017995	ENSG00000174705	SH3PXD2B	FAD49|FTHS|HOFI|KIAA1295|TKS4|TSK4	SH3 and PX domains 2B	protein-coding
chr15-1	chr15	56985156	56985310	+	12.7	0.828	intron (NM_207038, intron 3 of 19)	intron (NM_207038, intron 3 of 19)	65788	NM_001322165	6938	Hs.511504	NM_003205	ENSG00000140262	TCF12	CRS3|HEB|HTF4|HsT17266|TCF-12|bHLHb20|p64	transcription factor 12	protein-coding
chr12-6	chr12	122720476	122720630	+	12.7	0.889	Intergenic	Intergenic	-3742	NM_006018	8843	Hs.458425	NM_006018	ENSG00000255398	HCAR3	GPR109B|HCA3|HM74|PUMAG|Puma-g	hydroxycarboxylic acid receptor 3	protein-coding
chr5-22	chr5	91314512	91314666	+	12.7	0.833	promoter-TSS (NR_103549)	promoter-TSS (NR_103549)	-187	NR_103549	100505994	Hs.628363	NR_103548	ENSG00000248323	LUCAT1	SCAL1|SCAT5	lung cancer associated transcript 1	ncRNA
chr19-5	chr19	48780906	48781060	+	12.1	0.92	Intergenic	LTR13A|LTR|ERVK	25459	NM_019113	26291	Hs.283015	NM_019113	ENSG00000105550	FGF21	-	fibroblast growth factor 21	protein-coding
chr2-32	chr2	74037664	74037818	+	12.1	0.741	intron (NM_001287491, intron 3 of 11)	intron (NM_001287491, intron 3 of 11)	35049	NM_001366022	200424	Hs.208546	NM_001287491	ENSG00000187605	TET3	hCG_40738	tet methylcytosine dioxygenase 3	protein-coding
chr17-18	chr17	81396801	81396955	+	12.1	0.897	Intergenic	CpG	-2496	NM_001291324	57597	Hs.514580	NM_024696	ENSG00000266074	BAHCC1	BAHD2	BAH domain and coiled-coil containing 1	protein-coding
chr10-52	chr10	69994287	69994441	+	12.1	0.76	Intergenic	Intergenic	-58482	NM_018649	55506	Hs.499953	NM_018649	ENSG00000099284	H2AFY2	macroH2A2	H2A histone family member Y2	protein-coding
chr2-30	chr2	144661161	144661315	+	12.1	0.733	Intergenic	Intergenic	-6729	NR_033870	401014	Hs.742290	NR_033870	ENSG00000226674	TEX41	DKFZp686O1327|LINC00953	testis expressed 41	ncRNA
chr2-34	chr2	26008967	26009121	+	12.1	0.893	Intergenic	Intergenic	-25040	NM_016131	10890	Hs.467960	NM_016131	ENSG00000084733	RAB10	-	RAB10, member RAS oncogene family	protein-coding
chr7-4	chr7	139855575	139855729	+	12.1	0.889	intron (NM_001366537, intron 1 of 11)	intron (NM_001366537, intron 1 of 11)	26388	NM_030984	6916	Hs.520757	NM_001061	ENSG00000059377	TBXAS1	BDPLT14|CYP5|CYP5A1|GHOSAL|THAS|TS|TXAS|TXS	thromboxane A synthase 1	protein-coding
chr5-20	chr5	159345475	159345629	+	12.1	0.885	intron (NR_037889, intron 2 of 4)	intron (NR_037889, intron 2 of 4)	14034	NR_037889	285626	Hs.449275	NR_037889	ENSG00000249738	LOC285626	-	uncharacterized LOC285626	ncRNA
chr1-43	chr1	234959589	234959743	+	12.1	0.793	intron (NR_125945, intron 2 of 3)	intron (NR_125945, intron 2 of 3)	4333	NR_125945	101927851	Hs.520684	NR_125945	ENSG00000238005	LOC101927851	-	uncharacterized LOC101927851	ncRNA
chr7-3	chr7	36743113	36743267	+	12.1	0.742	Intergenic	Intergenic	-18641	NM_001177507	313	Hs.488007	NM_001637	ENSG00000136250	AOAH	-	acyloxyacyl hydrolase	protein-coding
chr11-7	chr11	62508540	62508694	+	12.1	0.871	intron (NM_024060, intron 4 of 5)	intron (NM_024060, intron 4 of 5)	37047	NM_001346446	79026	Hs.502756	NM_001620	ENSG00000124942	AHNAK	AHNAKRS|PM227	AHNAK nucleoprotein	protein-coding
chr13-3	chr13	113854780	113854934	+	12.1	0.8	intron (NM_000820, intron 2 of 14)	intron (NM_000820, intron 2 of 14)	9219	NM_000820	2621	Hs.646346	NM_000820	ENSG00000183087	GAS6	AXLLG|AXSF	growth arrest specific 6	protein-coding
chr4-63	chr4	76194557	76194711	+	11.6	0.774	intron (NM_005506, intron 2 of 11)	intron (NM_005506, intron 2 of 11)	19190	NM_001204255	950	Hs.349656	NM_005506	ENSG00000138760	SCARB2	AMRF|CD36L2|EPM4|HLGP85|LGP85|LIMP-2|LIMPII|SR-BII	scavenger receptor class B member 2	protein-coding
chr3-5	chr3	33807257	33807411	+	11.6	0.773	intron (NM_001256192, intron 1 of 5)	intron (NM_001256192, intron 1 of 5)	8704	NM_013374	10015	Hs.475896	NM_013374	ENSG00000170248	PDCD6IP	AIP1|ALIX|DRIP4|HP95	programmed cell death 6 interacting protein	protein-coding
chr2-49	chr2	174600454	174600608	+	11.6	0.704	intron (NM_001077269, intron 1 of 7)	L2a|LINE|L2	34074	NM_003387	7456	Hs.128067	NM_003387	ENSG00000115935	WIPF1	PRPL-2|WAS2|WASPIP|WIP	WAS/WASL interacting protein family member 1	protein-coding
chr2-50	chr2	216171149	216171303	+	11.6	0.731	intron (NM_021141, intron 16 of 20)	intron (NM_021141, intron 16 of 20)	-45663	NR_037701	150967	Hs.56876	NM_001199924	ENSG00000260804	LINC01963	PKI55	long intergenic non-protein coding RNA 1963	ncRNA
chr6-4	chr6	149499115	149499269	+	11.6	0.846	Intergenic	L1MD1|LINE|L1	-14178	NM_207360	340152	Hs.632618	NM_207360	ENSG00000178199	ZC3H12D	C6orf95|MCPIP4|TFL|dJ281H8.1|p34	zinc finger CCCH-type containing 12D	protein-coding
chr18-9	chr18	3595772	3595926	+	11.6	0.9	intron (NR_024101, intron 2 of 2)	intron (NR_024101, intron 2 of 2)	1735	NR_024101	649446	Hs.19872	NM_001039796		DLGAP1-AS1	HsT914	DLGAP1 antisense RNA 1	ncRNA
chr7-6	chr7	17680128	17680282	+	11.6	0.778	Intergenic	Intergenic	-121296	NR_110013	101927630	Hs.583400	NR_110013	ENSG00000236039	LOC101927630	-	uncharacterized LOC101927630	ncRNA
chr4-59	chr4	26150961	26151115	+	11.6	0.84	Intergenic	Intergenic	-168672	NM_005349	3516	Hs.479396	NM_005349	ENSG00000168214	RBPJ	AOS3|CBF1|IGKJRB|IGKJRB1|KBF2|RBP-J|RBPJK|RBPSUH|SUH|csl	recombination signal binding protein for immunoglobulin kappa J region	protein-coding
chr10-33	chr10	33623743	33623897	+	11.6	0.926	Intergenic	Intergenic	148860	NR_038932	100505583	Hs.568804	NR_038932	ENSG00000261683	LINC00838	-	long intergenic non-protein coding RNA 838	ncRNA
chr12-7	chr12	70196821	70196975	+	11.6	0.833	Intergenic	Intergenic	-46132	NM_001199302	4848	Hs.133350	NM_014515	ENSG00000111596	CNOT2	CDC36|HSPC131|NOT2|NOT2H	CCR4-NOT transcription complex subunit 2	protein-coding
chr3-6	chr3	139434778	139434932	+	11.6	0.846	intron (NR_121609, intron 3 of 4)	intron (NR_121609, intron 3 of 4)	41661	NM_004164	5948	Hs.655516	NM_004164	ENSG00000114113	RBP2	CRABP-II|CRBP2|CRBPII|RBPC2	retinol binding protein 2	protein-coding
chr18-7	chr18	9073948	9074102	+	11	0.821	Intergenic	Intergenic	-28674	NM_021074	4729	Hs.464572	NM_021074	ENSG00000178127	NDUFV2	CI-24k|MC1DN7	NADH:ubiquinone oxidoreductase core subunit V2	protein-coding
chr1-29	chr1	208065977	208066131	+	11	0.852	intron (NM_025179, intron 12 of 31)	(GT)n|Simple_repeat|Simple_repeat	-154929	NM_001025109	947	Hs.374990	NM_001773	ENSG00000174059	CD34	-	CD34 molecule	protein-coding
chr7-10	chr7	5704540	5704694	+	11	0.87	intron (NM_207111, intron 13 of 16)	intron (NM_207111, intron 13 of 16)	7293	NR_106934	102466203		NR_106934	ENSG00000283419	MIR6874	hsa-mir-6874	microRNA 6874	ncRNA
chr8-14	chr8	126939679	126939833	+	11	0.826	Intergenic	Intergenic	-73398	NR_045262	100750225	Hs.571530	NR_045262	ENSG00000253438	PCAT1	PCA1|PCAT-1	prostate cancer associated transcript 1	ncRNA
chr14-1	chr14	92655915	92656069	+	11	0.926	intron (NM_024832, intron 6 of 9)	L2a|LINE|L2	79758	NM_001319987	79890	Hs.326822	NM_024832	ENSG00000100599	RIN3	-	Ras and Rab interactor 3	protein-coding
chr13-4	chr13	99407075	99407229	+	11	0.913	Intergenic	Intergenic	51021	NR_030353	693208		NR_030353	ENSG00000207719	MIR623	MIRN623|hsa-mir-623	microRNA 623	ncRNA
chr16-54	chr16	72202570	72202724	+	11	0.84	Intergenic	Intergenic	-30197	NM_001160213	83449	Hs.714939	NM_031293	ENSG00000118557	PMFBP1	SPGF31|STAP	polyamine modulated factor 1 binding protein 1	protein-coding
chr3-12	chr3	39216260	39216414	+	11	0.857	Intergenic	L2|LINE|L2	-23742	NM_194293	165904	Hs.447868	NM_194293	ENSG00000168334	XIRP1	CMYA1|Xin	xin actin binding repeat containing 1	protein-coding
chr4-64	chr4	183398270	183398424	+	11	0.826	Intergenic	Intergenic	-46289	NM_017632	55602	Hs.592508	NM_017632	ENSG00000168564	CDKN2AIP	CARF	CDKN2A interacting protein	protein-coding
chr13-5	chr13	110870377	110870531	+	11	0.826	promoter-TSS (NR_027701)	promoter-TSS (NR_027701)	-146	NR_027701	283487	Hs.245390	NM_178514	ENSG00000255874	LINC00346	C13orf29|NCRNA00346	long intergenic non-protein coding RNA 346	ncRNA
chr8-10	chr8	110673965	110674119	+	11	0.88	Intergenic	MamGyp-int|LTR|Gypsy	353391	NR_125416	101927459	Hs.575543	NR_125416	ENSG00000253877	LINC01608	-	long intergenic non-protein coding RNA 1608	ncRNA
chr1-40	chr1	184160314	184160468	+	11	0.833	Intergenic	MLT1H|LTR|ERVL-MaLR	108661	NM_001127394	116461	Hs.548197	NM_052965	ENSG00000198860	TSEN15	C1orf19|PCH2F|sen15	tRNA splicing endonuclease subunit 15	protein-coding
chr17-25	chr17	5611071	5611225	+	11	0.833	Intergenic	MLT1D-int|LTR|ERVL-MaLR	-26639	NM_014922	22861	Hs.652273	NM_014922	ENSG00000091592	NLRP1	AIADK|CARD7|CIDED|CLR17.1|DEFCAP|DEFCAP-L/S|MSPC|NAC|NALP1|PP1044|SLEV1|VAMAS1	NLR family pyrin domain containing 1	protein-coding
chr8-7	chr8	141266433	141266587	+	11	0.731	Intergenic	Intergenic	-11881	NM_001286646	57210	Hs.372492	NM_001080431	ENSG00000022567	SLC45A4	-	solute carrier family 45 member 4	protein-coding
chr7-5	chr7	2608868	2609022	+	11	0.885	intron (NM_001287501, intron 19 of 19)	intron (NM_001287501, intron 19 of 19)	-23041	NM_025250	80727	Hs.440899	NM_025250	ENSG00000136295	TTYH3	-	tweety family member 3	protein-coding
chr4-57	chr4	184896930	184897084	+	11	0.833	intron (NR_039977, intron 1 of 1)	L1MB4|LINE|L1	2454	NR_039977	100506229	Hs.378150	NR_039975		LINC01093	-	long intergenic non-protein coding RNA 1093	ncRNA
chr2-38	chr2	70029934	70030088	+	11	0.875	intron (NR_033872, intron 7 of 10)	intron (NR_033872, intron 7 of 10)	57004	NR_033872	400960	Hs.683864	NR_033872	ENSG00000179818	PCBP1-AS1	-	PCBP1 antisense RNA 1	ncRNA
chr1-36	chr1	19454804	19454958	+	11	0.778	intron (NM_001206541, intron 1 of 8)	intron (NM_001206541, intron 1 of 8)	29414	NM_001282162	832	Hs.432760	NM_004930	ENSG00000077549	CAPZB	CAPB|CAPPB|CAPZ	capping actin protein of muscle Z-line subunit beta	protein-coding
chr12-8	chr12	26791521	26791675	+	10.5	0.733	intron (NM_002223, intron 1 of 56)	intron (NM_002223, intron 1 of 56)	41596	NM_002223	3709	Hs.512235	NM_002223	ENSG00000123104	ITPR2	ANHD|CFAP48|INSP3R2|IP3R2	inositol 1,4,5-trisphosphate receptor type 2	protein-coding
chr14-5	chr14	68397317	68397471	+	10.5	0.75	intron (NM_133509, intron 8 of 10)	intron (NM_133509, intron 8 of 10)	231393	NR_135816	100996664		NR_135816		LOC100996664	-	uncharacterized LOC100996664	ncRNA
chr14-2	chr14	95185503	95185657	+	10.5	0.917	3' UTR (NM_024734, exon 13 of 13)	3' UTR (NM_024734, exon 13 of 13)	-27570	NM_030621	23405	Hs.87889	NM_030621	ENSG00000100697	DICER1	DCR1|Dicer|Dicer1e|GLOW|HERNA|K12H4.8-LIKE|MNG1|RMSE2	dicer 1, ribonuclease III	protein-coding
chr2-51	chr2	74554727	74554881	+	10.5	0.769	promoter-TSS (NM_001289164)	promoter-TSS (NM_001289164)	644	NM_001318866	1796	Hs.103854	NM_001381	ENSG00000115325	DOK1	P62DOK|pp62	docking protein 1	protein-coding
chr2-68	chr2	88282023	88282177	+	10.5	0.783	Intergenic	Intergenic	108961	NM_018271	55258	Hs.739080	NM_018271	ENSG00000144115	THNSL2	SOFAT|THS2|TSH2	threonine synthase like 2	protein-coding
chr20-22	chr20	19974018	19974172	+	10.5	0.808	intron (NM_001242581, intron 7 of 11)	intron (NM_001242581, intron 7 of 11)	-43195	NM_181528	51126	Hs.368783	NM_016100	ENSG00000173418	NAA20	NAT3|NAT3P|NAT5|NAT5P|dJ1002M8.1	N(alpha)-acetyltransferase 20, NatB catalytic subunit	protein-coding
chr14-12	chr14	68733038	68733192	+	10.5	0.8	Intergenic	Intergenic	60799	NM_004926	677	Hs.85155	NM_004926	ENSG00000185650	ZFP36L1	BRF1|Berg36|ERF-1|ERF1|RNF162B|TIS11B|cMG1	ZFP36 ring finger protein like 1	protein-coding
chr11-9	chr11	119615606	119615760	+	10.5	0.84	Intergenic	Intergenic	113517	NM_203285	5818	Hs.334846	NM_002855	ENSG00000110400	NECTIN1	CD111|CLPED1|ED4|HIgR|HV1S|HVEC|OFC7|PRR|PRR1|PVRL1|PVRR|PVRR1|SK-12|nectin-1	nectin cell adhesion molecule 1	protein-coding
chr1-47	chr1	163322015	163322169	+	10.5	0.64	promoter-TSS (NM_001254748)	promoter-TSS (NM_001254748)	138	NM_145697	83540	Hs.651950	NM_031423	ENSG00000143228	NUF2	CDCA1|CT106|NUF2R	NUF2 component of NDC80 kinetochore complex	protein-coding
chr1-33	chr1	226034521	226034675	+	10.5	0.893	Intergenic	MLT1E1A|LTR|ERVL-MaLR	-28118	NM_002107	3020	Hs.533624	NM_002107	ENSG00000163041	H3F3A	H3.3A|H3F3	H3 histone family member 3A	protein-coding
chr1-39	chr1	150611562	150611716	+	10.5	0.857	Intergenic	Intergenic	17494	NM_207047	2029	Hs.632456	NM_004436	ENSG00000143420	ENSA	ARPP-19e	endosulfine alpha	protein-coding
chr2-62	chr2	120257608	120257762	+	10.5	0.88	intron (NM_002881, intron 1 of 4)	intron (NM_002881, intron 1 of 4)	4833	NM_002881	5899	Hs.469820	NM_002881	ENSG00000144118	RALB	-	RAS like proto-oncogene B	protein-coding
chr2-73	chr2	197239519	197239673	+	10.5	0.69	intron (NM_153697, intron 1 of 9)	MLT1J|LTR|ERVL-MaLR	41605	NR_135584	101927596		NR_135584	ENSG00000231621	LOC101927596	-	uncharacterized LOC101927596	ncRNA
chr10-79	chr10	77531828	77531982	+	9.93	0.9	intron (NM_001271519, intron 1 of 28)	intron (NM_001271519, intron 1 of 28)	105903	NM_001271520	3778	Hs.144795	NM_002247	ENSG00000156113	KCNMA1	BKTM|CADEDS|KCa1.1|MaxiK|PNKD3|SAKCA|SLO|SLO-ALPHA|SLO1|bA205K10.1|hSlo|mSLO1	potassium calcium-activated channel subfamily M alpha 1	protein-coding
chr6-8	chr6	30489245	30489399	+	9.93	0.81	promoter-TSS (NM_005516)	promoter-TSS (NM_005516)	-187	NM_005516	3133	Hs.650174	NM_005516	ENSG00000204592	HLA-E	HLA-6.2|QA1	major histocompatibility complex, class I, E	protein-coding
chr3-40	chr3	177334175	177334329	+	9.93	0.947	Intergenic	Intergenic	39810	NR_047465	100820709	Hs.518409	NR_047465	ENSG00000203645	LINC00501	-	long intergenic non-protein coding RNA 501	ncRNA
chr14-11	chr14	68392839	68392993	+	9.93	0.826	intron (NM_133509, intron 8 of 10)	intron (NM_133509, intron 8 of 10)	235871	NR_135816	100996664		NR_135816		LOC100996664	-	uncharacterized LOC100996664	ncRNA
chr10-67	chr10	89346607	89346761	+	9.93	0.905	Intergenic	Intergenic	14155	NM_001289759	3437	Hs.47338	NM_001549	ENSG00000119917	IFIT3	CIG-49|GARG-49|IFI60|IFIT4|IRG2|ISG60|P60|RIG-G|cig41	interferon induced protein with tetratricopeptide repeats 3	protein-coding
chr5-28	chr5	61408649	61408803	+	9.93	0.85	intron (NM_020928, intron 1 of 13)	intron (NM_020928, intron 1 of 13)	76468	NM_020928	57688	Hs.744939	NM_020928	ENSG00000130449	ZSWIM6	AFND|NEDMAGA	zinc finger SWIM-type containing 6	protein-coding
chr4-76	chr4	153741610	153741764	+	9.93	0.84	intron (NM_173662, intron 3 of 8)	L1MC3|LINE|L1	18337	NM_173662	285533	Hs.388364	NM_173662	ENSG00000145428	RNF175	-	ring finger protein 175	protein-coding
chr1-54	chr1	221097760	221097914	+	9.93	0.947	Intergenic	Intergenic	-217697	NR_046901	100873924	Hs.645593	NR_046901	ENSG00000257551	HLX-AS1	-	HLX antisense RNA 1	ncRNA
chr7-8	chr7	20219934	20220088	+	9.93	0.8	intron (NR_134569, intron 3 of 3)	MLT1N2|LTR|ERVL-MaLR	2434	NR_134568	100506098	Hs.59203	NR_134567	ENSG00000233834	LOC100506098	-	uncharacterized LOC100506098	ncRNA
chr19-12	chr19	54248006	54248160	+	9.93	0.913	Intergenic	Intergenic	-5288	NM_001360167	79168	Hs.688335	NM_024318	ENSG00000244482	LILRA6	CD85b|ILT-8|ILT5|ILT8|LILRB3|LILRB6	leukocyte immunoglobulin like receptor A6	protein-coding
chr18-10	chr18	56468510	56468664	+	9.93	0.773	Intergenic	Arthur1B|DNA|hAT-Tip100	170005	NR_024546	9352	Hs.114412	NM_004786	ENSG00000091164	TXNL1	HEL-S-114|TRP32|TXL-1|TXNL|Txl	thioredoxin like 1	protein-coding
chr2-77	chr2	231242178	231242332	+	9.93	0.667	intron (NM_001352759, intron 9 of 19)	intron (NM_001352759, intron 9 of 19)	43624	NM_025139	80210	Hs.162411	NM_025139	ENSG00000135931	ARMC9	ARM|JBTS30|KU-MEL-1|NS21	armadillo repeat containing 9	protein-coding
chr15-5	chr15	77187919	77188073	+	9.93	0.909	intron (NM_024776, intron 4 of 7)	intron (NM_024776, intron 4 of 7)	37408	NR_026813	81698	Hs.656938	NM_030944		LINC00597	C15orf5	long intergenic non-protein coding RNA 597	ncRNA
chr5-25	chr5	135456470	135456624	+	9.93	0.792	Intergenic	Intergenic	-4196	NM_001099221	497189	Hs.552091	NM_001099221	ENSG00000255833	TIFAB	-	TIFA inhibitor	protein-coding
chr8-11	chr8	97215989	97216143	+	9.93	0.818	intron (NR_125390, intron 2 of 2)	intron (NR_125390, intron 2 of 2)	61862	NM_033512	85453	Hs.173094	NM_033512	ENSG00000180543	TSPYL5	-	TSPY like 5	protein-coding
chr17-35	chr17	42678167	42678321	+	9.93	0.84	TTS (NM_016602)	TTS (NM_016602)	-1250	NR_073573	79990	Hs.632251	NM_024927	ENSG00000068137	PLEKHH3	-	pleckstrin homology, MyTH4 and FERM domain containing H3	protein-coding
chr12-9	chr12	101491429	101491583	+	9.93	0.87	Intergenic	Intergenic	16170	NM_152323	121599	Hs.577097	NM_152323	ENSG00000166211	SPIC	SPI-C	Spi-C transcription factor	protein-coding
chr9-10	chr9	87555108	87555262	+	9.38	0.783	TTS (NR_146781)	TTS (NR_146781)	1731	NR_146781	100506897	Hs.656160	NR_146781	ENSG00000236709	DAPK1-IT1	-	DAPK1 intronic transcript 1	ncRNA
chr12-12	chr12	49063995	49064149	+	9.38	0.905	TTS (NM_001303126)	TTS (NM_001303126)	5907	NM_144593	121268	Hs.159013	NM_144593	ENSG00000167550	RHEBL1	RHEBL1c	RHEB like 1	protein-coding
chr3-9	chr3	52499050	52499204	+	9.38	0.913	intron (NM_015136, intron 1 of 68)	intron (NM_015136, intron 1 of 68)	3789	NM_015136	23166	Hs.301989	NM_015136	ENSG00000010327	STAB1	CLEVER-1|FEEL-1|FELE-1|FEX1|SCARH2|STAB-1	stabilin 1	protein-coding
chr12-27	chr12	124725709	124725863	+	9.38	0.667	Intergenic	Intergenic	113885	NM_001367982	949	Hs.731377	NM_005505	ENSG00000073060	SCARB1	CD36L1|CLA-1|CLA1|HDLQTL6|SR-BI|SRB1	scavenger receptor class B member 1	protein-coding
chr11-12	chr11	47244971	47245125	+	9.38	0.741	intron (NM_001302491, intron 4 of 8)	intron (NM_001302491, intron 4 of 8)	-3252	NM_001251934	10062	Hs.438863	NM_005693	ENSG00000025434	NR1H3	LXR-a|LXRA|RLD-1	nuclear receptor subfamily 1 group H member 3	protein-coding
chr19-6	chr19	54373808	54373962	+	9.38	0.76	Intergenic	Intergenic	-3329	NM_001289026	3903	Hs.572535	NM_002287	ENSG00000167613	LAIR1	CD305|LAIR-1	leukocyte associated immunoglobulin like receptor 1	protein-coding
chr9-7	chr9	72305061	72305215	+	9.38	0.818	promoter-TSS (NR_110953)	promoter-TSS (NR_110953)	-298	NR_110953	100507540	Hs.54957	NR_110952	ENSG00000225434	LINC01504	-	long intergenic non-protein coding RNA 1504	ncRNA
chr15-8	chr15	40022337	40022491	+	9.38	0.95	intron (NM_001013703, intron 31 of 38)	intron (NM_001013703, intron 31 of 38)	16767	NM_003134	6727	Hs.533732	NM_003134	ENSG00000140319	SRP14	ALURBP	signal recognition particle 14	protein-coding
chr20-24	chr20	46900203	46900357	+	9.38	0.76	intron (NM_172110, intron 1 of 13)	intron (NM_172110, intron 1 of 13)	5437	NM_005244	2139	Hs.472877	NM_005244	ENSG00000064655	EYA2	EAB1	EYA transcriptional coactivator and phosphatase 2	protein-coding
chr14-6	chr14	68569035	68569189	+	9.38	0.864	intron (NM_001321818, intron 10 of 10)	intron (NM_001321818, intron 10 of 10)	59675	NR_135816	100996664		NR_135816		LOC100996664	-	uncharacterized LOC100996664	ncRNA
chr7-15	chr7	74203350	74203504	+	9.38	0.789	Intergenic	ERVL47-int|LTR|ERVL	-6579	NM_014146	7462	Hs.741249	NM_014146	ENSG00000086730	LAT2	HSPC046|LAB|NTAL|WBSCR15|WBSCR5|WSCR5	linker for activation of T cells family member 2	protein-coding
chr4-84	chr4	84967455	84967609	+	9.38	0.85	promoter-TSS (NR_152782)	promoter-TSS (NR_152782)	48	NR_152782	404201	Hs.46730	NM_205857	ENSG00000180769	WDFY3-AS2	C4orf12|FBI4|NCRNA00247	WDFY3 antisense RNA 2	ncRNA
chr5-36	chr5	43042443	43042597	+	9.38	0.944	non-coding (NR_015447, exon 1 of 2)	non-coding (NR_015447, exon 1 of 2)	386	NR_015447	153684	Hs.259625	NR_015447	ENSG00000215068	LOC153684	-	uncharacterized LOC153684	ncRNA
chr15-10	chr15	74781151	74781305	+	9.38	0.727	promoter-TSS (NM_001127190)	promoter-TSS (NM_001127190)	-852	NM_001127190	1445	Hs.77793	NM_004383	ENSG00000103653	CSK	-	C-terminal Src kinase	protein-coding
chr10-66	chr10	87054698	87054852	+	9.38	0.8	intron (NM_001318905, intron 14 of 15)	L2b|LINE|L2	34481	NM_001146157	643161	Hs.729945	NM_001146157	ENSG00000188100	FAM25A	bA96C23.5	family with sequence similarity 25 member A	protein-coding
chr1-50	chr1	15416259	15416413	+	9.38	0.741	intron (NM_024329, intron 1 of 3)	intron (NM_024329, intron 1 of 3)	6448	NM_024329	79180	Hs.465374	NM_024329	ENSG00000142634	EFHD2	SWS1	EF-hand domain family member D2	protein-coding
chr4-87	chr4	185734407	185734561	+	9.38	0.682	intron (NM_001145672, intron 1 of 20)	intron (NM_001145672, intron 1 of 20)	41370	NM_001145673	8470	Hs.481342	NM_003603	ENSG00000154556	SORBS2	ARGBP2|PRO0618	sorbin and SH3 domain containing 2	protein-coding
chr20-37	chr20	53623497	53623651	+	9.38	0.857	intron (NR_134576, intron 2 of 2)	intron (NR_134576, intron 2 of 2)	15220	NR_134576	105372672	Hs.259350	NR_134576	ENSG00000235415	LOC105372672	-	uncharacterized LOC105372672	ncRNA
chr16-66	chr16	79307360	79307514	+	9.38	0.85	Intergenic	Intergenic	293300	NM_005360	4094	Hs.134859	NM_005360	ENSG00000178573	MAF	AYGRP|CCA4|CTRCT21|c-MAF	MAF bZIP transcription factor	protein-coding
chr14-10	chr14	64511449	64511603	+	9.38	0.905	intron (NM_001123329, intron 1 of 1)	intron (NM_001123329, intron 1 of 1)	-6313	NM_001304508	7597	Hs.654571	NM_006977	ENSG00000089775	ZBTB25	C14orf51|KUP|ZNF46	zinc finger and BTB domain containing 25	protein-coding
chr19-10	chr19	39939673	39939827	+	9.38	0.826	Intergenic	L1MDa|LINE|L1	-5124	NM_003890	8857	Hs.111732	NM_003890		FCGBP	FC(GAMMA)BP	Fc fragment of IgG binding protein	protein-coding
chr2-58	chr2	231162032	231162186	+	9.38	0.789	intron (NM_001191037, intron 20 of 23)	intron (NM_001191037, intron 20 of 23)	-36522	NM_001352754	80210	Hs.162411	NM_025139	ENSG00000135931	ARMC9	ARM|JBTS30|KU-MEL-1|NS21	armadillo repeat containing 9	protein-coding
chr11-11	chr11	110075541	110075695	+	9.38	0.818	Intergenic	LTR8|LTR|ERV1	-17774	NM_033390	85463	Hs.376289	NM_033390	ENSG00000149289	ZC3H12C	MCPIP3	zinc finger CCCH-type containing 12C	protein-coding
chr6-10	chr6	113809921	113810075	+	9.38	0.857	Intergenic	Intergenic	-47347	NM_002356	4082	Hs.519909	NM_002356	ENSG00000277443	MARCKS	80K-L|MACS|PKCSL|PRKCSL	myristoylated alanine rich protein kinase C substrate	protein-coding
chr11-24	chr11	75100287	75100441	+	9.38	0.9	Intergenic	L1ME3G|LINE|L1	-3474	NM_001005285	341152	Hs.554515	NM_001005285	ENSG00000171561	OR2AT4	OR11-265	olfactory receptor family 2 subfamily AT member 4	protein-coding
chr16-58	chr16	48562264	48562418	+	9.38	0.696	exon (NM_153029, exon 2 of 7)	exon (NM_153029, exon 2 of 7)	47839	NM_153029	9683	Hs.511839	NM_153029	ENSG00000102921	N4BP1	-	NEDD4 binding protein 1	protein-coding
chr17-46	chr17	70527384	70527538	+	9.38	0.792	Intergenic	Intergenic	357926	NM_000891	3759	Hs.1547	NM_000891	ENSG00000123700	KCNJ2	ATFB9|HHBIRK1|HHIRK1|IRK1|KIR2.1|LQT7|SQT3	potassium voltage-gated channel subfamily J member 2	protein-coding
chr17-47	chr17	74520881	74521035	+	9.38	0.842	TTS (NM_174892)	TTS (NM_174892)	10517	NM_174892	124599	Hs.313343	NM_174892	ENSG00000178789	CD300LB	CD300b|CLM-7|CLM7|CMRF35-A2|IREM-3|IREM3|TREM-5|TREM5	CD300 molecule like family member b	protein-coding
chr6-12	chr6	163405033	163405187	+	9.38	0.9	Intergenic	Intergenic	8840	NR_037593	100526820	Hs.644159	NR_037593	ENSG00000270419	CAHM	LINC00468	colon adenocarcinoma hypermethylated	ncRNA
chr16-59	chr16	55368348	55368502	+	9.38	0.773	Intergenic	Intergenic	43866	NM_024335	79190	Hs.369907	NM_024335	ENSG00000159387	IRX6	IRX-3|IRX7|IRXB3	iroquois homeobox 6	protein-coding
chr1-49	chr1	207188996	207189150	+	9.38	0.905	Intergenic	Intergenic	84840	NM_000715	722	Hs.1012	NM_000715	ENSG00000123838	C4BPA	C4BP|PRP	complement component 4 binding protein alpha	protein-coding
chr3-7	chr3	160980997	160981151	+	9.38	0.818	intron (NM_001317912, intron 3 of 4)	intron (NM_001317912, intron 3 of 4)	110476	NR_134243	151742	Hs.389027	NM_139245	ENSG00000163590	PPM1L	PP2C-epsilon|PP2CE|PPM1-LIKE	protein phosphatase, Mg2+/Mn2+ dependent 1L	protein-coding
chr2-71	chr2	96395608	96395762	+	9.38	0.8	Intergenic	Intergenic	59919	NM_001281712	23397	Hs.308045	NM_015341	ENSG00000121152	NCAPH	BRRN1|CAP-H|CAPH|MCPH23	non-SMC condensin I complex subunit H	protein-coding
chr1-58	chr1	28174771	28174925	+	8.83	0.75	intron (NM_001164723, intron 1 of 2)	MIRc|SINE|MIR	1842	NM_001164723	5724	Hs.77542	NM_000952	ENSG00000169403	PTAFR	PAFR	platelet activating factor receptor	protein-coding
chr1-60	chr1	100266125	100266279	+	8.83	0.882	promoter-TSS (NR_110434)	promoter-TSS (NR_110434)	-28	NR_110434	100506007	Hs.192268	NR_110434		RTCA-AS1	-	RTCA antisense RNA 1	ncRNA
chr16-65	chr16	67390653	67390807	+	8.83	0.75	intron (NM_015964, intron 2 of 3)	U1|snRNA|snRNA	2768	NM_016140	51673	Hs.534458	NM_015964	ENSG00000159713	TPPP3	CGI-38|TPPP/p20|p20|p25gamma	tubulin polymerization promoting protein family member 3	protein-coding
chr17-41	chr17	34249602	34249756	+	8.83	0.789	Intergenic	MIRc|SINE|MIR	-5606	NM_002982	6347	Hs.303649	NM_002982	ENSG00000108691	CCL2	GDCF-2|HC11|HSMCR30|MCAF|MCP-1|MCP1|SCYA2|SMC-CF	C-C motif chemokine ligand 2	protein-coding
chr5-32	chr5	87002639	87002793	+	8.83	0.8	Intergenic	ERV3-16A3_I-int|LTR|ERVL	112238	NR_036243	100422887		NR_036243	ENSG00000265919	MIR4280	-	microRNA 4280	ncRNA
chr11-16	chr11	932492	932646	+	8.83	0.773	intron (NR_144509, intron 1 of 20)	intron (NR_144509, intron 1 of 20)	6699	NM_012305	161	Hs.19121	NM_012305	ENSG00000183020	AP2A2	ADTAB|CLAPA2|HIP-9|HIP9|HYPJ	adaptor related protein complex 2 subunit alpha 2	protein-coding
chr10-78	chr10	61397290	61397444	+	8.83	0.895	Intergenic	Intergenic	-55272	NR_120643	101928781	Hs.568856	NR_120643		TMEM26-AS1	-	TMEM26 antisense RNA 1	ncRNA
chr18-13	chr18	57523327	57523481	+	8.83	0.95	Intergenic	Intergenic	63298	NM_001371094
chr6-9	chr6	113632097	113632251	+	8.83	0.75	intron (NR_125844, intron 1 of 2)	intron (NR_125844, intron 1 of 2)	17901	NR_125844	101927686	Hs.402044	NR_125844	ENSG00000230943	LINC02541	-	long intergenic non-protein coding RNA 2541	ncRNA
chr17-45	chr17	64074432	64074586	+	8.83	0.85	intron (NM_001433, intron 5 of 21)	intron (NM_001433, intron 5 of 21)	-53875	NM_001099787	3384	Hs.431460	NM_000873	ENSG00000108622	ICAM2	CD102	intercellular adhesion molecule 2	protein-coding
chr14-9	chr14	68682591	68682745	+	8.83	0.625	intron (NM_001321818, intron 10 of 10)	(TCCCC)n|Simple_repeat|Simple_repeat	-53881	NR_135816	100996664		NR_135816		LOC100996664	-	uncharacterized LOC100996664	ncRNA
chr10-69	chr10	26438184	26438338	+	8.83	0.882	promoter-TSS (NM_019043)	promoter-TSS (NM_019043)	-80	NM_019043	54518	Hs.310421	NM_019043	ENSG00000077420	APBB1IP	INAG1|PREL1|RARP1|RIAM	amyloid beta precursor protein binding family B member 1 interacting protein	protein-coding
chr2-74	chr2	200635341	200635495	+	8.83	0.9	intron (NM_001159, intron 21 of 34)	intron (NM_001159, intron 21 of 34)	49404	NM_001159	316	Hs.406238	NM_001159	ENSG00000138356	AOX1	AO|AOH1	aldehyde oxidase 1	protein-coding
chr18-14	chr18	74501604	74501758	+	8.83	0.842	intron (NM_001168499, intron 2 of 8)	intron (NM_001168499, intron 2 of 8)	2093	NM_001168499	55748	Hs.149185	NM_018235	ENSG00000133313	CNDP2	CN2|CPGL|HEL-S-13|HsT2298|PEPA	carnosine dipeptidase 2	protein-coding
chr21-58	chr21	33317304	33317458	+	8.83	0.714	Intergenic	Charlie7|DNA|hAT-Charlie	-7589	NM_000629	3454	Hs.529400	NM_000629	ENSG00000142166	IFNAR1	AVP|IFN-alpha-REC|IFNAR|IFNBR|IFRC	interferon alpha and beta receptor subunit 1	protein-coding
chr2-66	chr2	191571530	191571684	+	8.83	0.773	Intergenic	Intergenic	-106465	NR_045622	64859	Hs.591610	NM_022837	ENSG00000173559	NABP1	OBFC2A|SOSS-B2|SSB2	nucleic acid binding protein 1	protein-coding
chr2-75	chr2	203897661	203897815	+	8.83	0.81	Intergenic	Intergenic	29967	NM_005214	1493	Hs.247824	NM_005214	ENSG00000163599	CTLA4	ALPS5|CD|CD152|CELIAC3|CTLA-4|GRD4|GSE|IDDM12	cytotoxic T-lymphocyte associated protein 4	protein-coding
chr4-85	chr4	87007841	87007995	+	8.83	0.941	intron (NM_001313960, intron 1 of 17)	intron (NM_001313960, intron 1 of 17)	917	NM_005935	4299	Hs.480190	NM_005935	ENSG00000172493	AFF1	AF4|MLLT2|PBM1	AF4/FMR2 family member 1	protein-coding
chr7-14	chr7	47466550	47466704	+	8.83	0.619	intron (NM_022748, intron 4 of 30)	L1MC5|LINE|L1	-1824	NR_145813	109623468		NR_145813		SNORD151	-	small nucleolar RNA, C/D box 151	snoRNA
chr2-76	chr2	230700635	230700789	+	8.83	0.783	promoter-TSS (NR_040038)	promoter-TSS (NR_040038)	-183	NR_040038	151475	Hs.528154	NR_040038	ENSG00000226125	LINC01907	-	long intergenic non-protein coding RNA 1907	ncRNA
chr7-18	chr7	138126003	138126157	+	8.83	0.9	Intergenic	LTR24B|LTR|ERV1	2322	NR_039678	100616226		NR_039678	ENSG00000284028	MIR4468	-	microRNA 4468	ncRNA
chr3-25	chr3	124791619	124791773	+	8.83	0.944	intron (NM_001354766, intron 9 of 13)	intron (NM_001354766, intron 9 of 13)	59257	NR_036088	100422864		NR_036088	ENSG00000265981	MIR544B	-	microRNA 544b	ncRNA
chr20-32	chr20	32068961	32069115	+	8.83	0.815	intron (NM_001172132, intron 2 of 13)	intron (NM_001172132, intron 2 of 13)	16796	NM_001172130	3055	Hs.655210	NM_002110	ENSG00000101336	HCK	JTK9|p59Hck|p61Hck	HCK proto-oncogene, Src family tyrosine kinase	protein-coding
chr12-14	chr12	6416739	6416893	+	8.83	0.818	Intergenic	L2c|LINE|L2	-28069	NM_001242	939	Hs.355307	NM_001242	ENSG00000139193	CD27	S152|S152. LPFS2|T14|TNFRSF7|Tp55	CD27 molecule	protein-coding
chr3-20	chr3	127736270	127736424	+	8.83	0.857	intron (NM_001003794, intron 3 of 7)	intron (NM_001003794, intron 3 of 7)	63395	NM_172027	80325	Hs.107812	NM_032548	ENSG00000114626	ABTB1	BPOZ|BTB3|BTBD21|EF1ABP|PP2259	ankyrin repeat and BTB domain containing 1	protein-coding
chr3-11	chr3	27521560	27521714	+	8.83	0.773	Intergenic	MLT1E1A|LTR|ERVL-MaLR	-37253	NM_001321104	9497	Hs.250072	NM_003615	ENSG00000033867	SLC4A7	NBC2|NBC3|NBCN1|SBC2|SLC4A6	solute carrier family 4 member 7	protein-coding
chr2-65	chr2	173997524	173997678	+	8.83	0.739	Intergenic	Intergenic	-27679	NR_136175	100128905	Hs.456944	NR_136175	ENSG00000260868	LINC01960	-	long intergenic non-protein coding RNA 1960	ncRNA
chr18-16	chr18	77055179	77055333	+	8.83	0.842	intron (NM_001025100, intron 3 of 3)	intron (NM_001025100, intron 3 of 3)	-38201	NM_002385	4155	Hs.551713	NM_002385	ENSG00000197971	MBP	-	myelin basic protein	protein-coding
chr4-86	chr4	139951256	139951410	+	8.83	0.789	intron (NM_018717, intron 1 of 4)	intron (NM_018717, intron 1 of 4)	-176682	NR_147610	101927516	Hs.662570	NR_147610		LOC101927516	-	uncharacterized LOC101927516	ncRNA
chr2-79	chr2	64204330	64204484	+	8.83	0.684	non-coding (NR_033837, exon 1 of 6)	non-coding (NR_033837, exon 1 of 6)	1078	NR_033837	150992	Hs.272318	NR_033837	ENSG00000230923	LINC00309	NCRNA00309	long intergenic non-protein coding RNA 309	ncRNA
chr20-27	chr20	1820795	1820949	+	8.83	0.826	Intergenic	Intergenic	-41126	NR_037142	100289473	Hs.641525	NR_037142	ENSG00000232528	LOC100289473	-	cytoskeleton associated protein 2-like pseudogene	pseudo
chr1-53	chr1	186848897	186849051	+	8.83	0.857	intron (NM_024420, intron 1 of 17)	intron (NM_024420, intron 1 of 17)	20025	NM_001311193	5321	Hs.497200	NM_024420	ENSG00000116711	PLA2G4A	GURDP|PLA2G4|cPLA2|cPLA2-alpha	phospholipase A2 group IVA	protein-coding
chr15-22	chr15	90063948	90064102	+	8.28	0.789	intron (NM_198526, intron 1 of 4)	intron (NM_198526, intron 1 of 4)	18182	NR_146321	109729181	Hs.655249	NR_146321	ENSG00000259291	ZNF710-AS1	-	ZNF710 antisense RNA 1	ncRNA
chr19-13	chr19	54383424	54383578	+	8.28	0.842	Intergenic	L1MEg|LINE|L1	-12945	NM_001289026	3903	Hs.572535	NM_002287	ENSG00000167613	LAIR1	CD305|LAIR-1	leukocyte associated immunoglobulin like receptor 1	protein-coding
chr19-11	chr19	48967815	48967969	+	8.28	0.895	TTS (NM_001161587)	TTS (NM_001161587)	2583	NM_000146	2512	Hs.433670	NM_000146	ENSG00000087086	FTL	LFTD|NBIA3	ferritin light chain	protein-coding
chr2-96	chr2	217834267	217834421	+	8.28	0.842	promoter-TSS (NR_145792)	promoter-TSS (NR_145792)	-611	NR_145792	109623482		NR_145792		SNORA115	-	small nucleolar RNA, H/ACA box 115	snoRNA
chr11-22	chr11	63853589	63853743	+	8.28	0.833	intron (NM_001163296, intron 1 of 16)	Charlie1|DNA|hAT-Charlie	14556	NM_001163296	2011	Hs.567261	NM_004954	ENSG00000072518	MARK2	EMK-1|EMK1|PAR-1|Par-1b|Par1b	microtubule affinity regulating kinase 2	protein-coding
chr8-18	chr8	21674766	21674920	+	8.28	0.833	Intergenic	Intergenic	114032	NM_001165038	2675	Hs.441202	NM_001495	ENSG00000168546	GFRA2	GDNFRB|NRTNR-ALPHA|NTNRA|RETL2|TRNR2	GDNF family receptor alpha 2	protein-coding
chr11-17	chr11	78833379	78833533	+	8.28	0.762	intron (NM_001098816, intron 12 of 33)	HAL1|LINE|L1	-258592	NM_001243251	79731	Hs.503389	NM_024678	ENSG00000137513	NARS2	DFNB94|SLM5|asnRS	asparaginyl-tRNA synthetase 2, mitochondrial	protein-coding
chr14-7	chr14	92768407	92768561	+	8.28	0.842	Intergenic	Intergenic	-19857	NM_001363696	5641	Hs.18069	NM_005606	ENSG00000100600	LGMN	AEP|LGMN1|PRSC1	legumain	protein-coding
chr12-28	chr12	20405085	20405239	+	8.28	0.75	intron (NM_000921, intron 1 of 15)	intron (NM_000921, intron 1 of 15)	35917	NM_000921	5139	Hs.386791	NM_000921	ENSG00000172572	PDE3A	CGI-PDE|CGI-PDE A|CGI-PDE-A|HTNB	phosphodiesterase 3A	protein-coding
chr2-91	chr2	108637561	108637715	+	8.28	0.882	intron (NM_001193484, intron 1 of 9)	intron (NM_001193484, intron 1 of 9)	16387	NM_001193484	3987	Hs.597715	NM_004987	ENSG00000169756	LIMS1	PINCH|PINCH-1|PINCH1	LIM zinc finger domain containing 1	protein-coding
chr13-10	chr13	48501070	48501224	+	8.28	0.8	intron (NM_001352426, intron 10 of 12)	L1ME1|LINE|L1	31933	NM_001352424	1102	Hs.652712	NM_001268	ENSG00000136161	RCBTB2	CHC1L|RLG	RCC1 and BTB domain containing protein 2	protein-coding
chr3-39	chr3	172129767	172129921	+	8.28	0.773	intron (NM_001135095, intron 2 of 25)	intron (NM_001135095, intron 2 of 25)	89313	NM_001135095	64778	Hs.744888	NM_022763	ENSG00000075420	FNDC3B	FAD104|PRO4979|YVTM2421	fibronectin type III domain containing 3B	protein-coding
chr10-68	chr10	91418567	91418721	+	8.28	0.789	intron (NM_182765, intron 1 of 20)	intron (NM_182765, intron 1 of 20)	8359	NM_173497	143279	Hs.596096	NM_173497	ENSG00000165338	HECTD2	-	HECT domain E3 ubiquitin protein ligase 2	protein-coding
chr12-22	chr12	53267708	53267862	+	8.28	0.789	promoter-TSS (NM_012291)	promoter-TSS (NM_012291)	-514	NM_012291	9700	Hs.153479	NM_012291	ENSG00000135476	ESPL1	ESP1|SEPA	extra spindle pole bodies like 1, separase	protein-coding
chr11-26	chr11	10400968	10401122	+	8.28	0.765	intron (NR_103765, intron 2 of 3)	intron (NR_103765, intron 2 of 3)	-49276	NM_001172431	272	Hs.501890	NM_000480	ENSG00000133805	AMPD3	-	adenosine monophosphate deaminase 3	protein-coding
chr14-21	chr14	92775381	92775535	+	8.28	0.875	Intergenic	Intergenic	-18847	NM_005113	9950	Hs.104320	NM_005113	ENSG00000066455	GOLGA5	GOLIM5|RFG5|ret-II	golgin A5	protein-coding
chr12-19	chr12	15547767	15547921	+	8.28	0.875	intron (NM_030671, intron 1 of 13)	intron (NM_030671, intron 1 of 13)	1233	NM_030671	5800	Hs.160871	NM_002848	ENSG00000151490	PTPRO	GLEPP1|NPHS6|PTP-OC|PTP-U2|PTPROT|PTPU2|R-PTP-O	protein tyrosine phosphatase receptor type O	protein-coding
chrX-2	chrX	69618926	69619080	+	8.28	0.783	intron (NM_001005609, intron 1 of 7)	intron (NM_001005609, intron 1 of 7)	2890	NM_001399	1896	Hs.105407	NM_001399	ENSG00000158813	EDA	ECTD1|ED1|ED1-A1|ED1-A2|EDA-A1|EDA-A2|EDA1|EDA2|HED|HED1|ODT1|STHAGX1|TNLG7C|XHED|XLHED	ectodysplasin A	protein-coding
chr5-46	chr5	40841516	40841670	+	8.28	0.875	exon (NM_032587, exon 1 of 3)	exon (NM_032587, exon 1 of 3)	226	NM_032587	84674	Hs.200242	NM_032587	ENSG00000132357	CARD6	CINCIN1	caspase recruitment domain family member 6	protein-coding
chr20-33	chr20	40041106	40041260	+	8.28	0.913	Intergenic	L1ME3Cz|LINE|L1	36722	NR_109937	100505663	Hs.559348	NR_109936	ENSG00000237767	LINC01370	HI-LNC25|HILNC25	long intergenic non-protein coding RNA 1370	ncRNA
chr2-83	chr2	134233372	134233526	+	8.28	0.842	intron (NM_001371457, intron 1 of 16)	intron (NM_001371457, intron 1 of 16)	-20623	NM_002410	4249	Hs.4988	NM_002410	ENSG00000152127	MGAT5	GNT-V|GNT-VA|MGAT5A	alpha-1,6-mannosylglycoprotein 6-beta-N-acetylglucosaminyltransferase	protein-coding
chr7-12	chr7	36207952	36208106	+	8.28	0.696	intron (NM_030636, intron 2 of 7)	intron (NM_030636, intron 2 of 7)	54775	NM_030636	80820	Hs.487994	NM_030636	ENSG00000122547	EEPD1	HSPC107	endonuclease/exonuclease/phosphatase family domain containing 1	protein-coding
chr19-9	chr19	14529917	14530071	+	8.28	0.944	promoter-TSS (NM_001313964)	promoter-TSS (NM_001313964)	400	NM_138501	9524	Hs.515642	NM_004868	ENSG00000099797	TECR	GPSN2|MRT14|SC2|TER	trans-2,3-enoyl-CoA reductase	protein-coding
chr1-72	chr1	236206609	236206763	+	8.28	0.783	intron (NM_003272, intron 6 of 6)	intron (NM_003272, intron 6 of 6)	64147	NM_003272	7107	Hs.498160	NM_003272	ENSG00000077585	GPR137B	TM7SF1	G protein-coupled receptor 137B	protein-coding
chr14-15	chr14	65347005	65347159	+	8.28	0.889	Intergenic	Intergenic	-11899	NR_039857	100616176		NR_039857	ENSG00000266740	MIR4708	mir-4708	microRNA 4708	ncRNA
chr19-8	chr19	4390095	4390249	+	8.28	0.833	intron (NM_003025, intron 1 of 9)	intron (NM_003025, intron 1 of 9)	10375	NM_001199944	6455	Hs.97616	NM_003025	ENSG00000141985	SH3GL1	CNSA1|EEN|SH3D2B|SH3P8	SH3 domain containing GRB2 like 1, endophilin A2	protein-coding
chr10-91	chr10	102454116	102454270	+	8.28	0.9	intron (NR_038937, intron 4 of 4)	intron (NR_038937, intron 4 of 4)	-2650	NM_001363580	79946	Hs.225084	NM_024886		C10orf95	-	chromosome 10 open reading frame 95	protein-coding
chr11-23	chr11	73623764	73623918	+	8.28	0.947	Intergenic	Intergenic	-22740	NM_021200	58473	Hs.445489	NM_021200	ENSG00000021300	PLEKHB1	KPL1|PHR1|PHRET1	pleckstrin homology domain containing B1	protein-coding
chr6-22	chr6	6592134	6592288	+	8.28	0.9	intron (NM_004271, intron 1 of 4)	intron (NM_004271, intron 1 of 4)	3491	NM_004271	9450	Hs.653138	NM_004271	ENSG00000112799	LY86	MD-1|MD1|MMD-1|dJ80N2.1	lymphocyte antigen 86	protein-coding
chr3-21	chr3	158337278	158337432	+	8.28	0.895	intron (NM_001271838, intron 5 of 9)	intron (NM_001271838, intron 5 of 9)	-189353	NR_148407	110599565		NR_148407		UC.134	-	long non-coding RNA uc.134	ncRNA
chr5-29	chr5	65735105	65735259	+	8.28	0.833	intron (NM_020726, intron 1 of 12)	THE1C|LTR|ERVL-MaLR	12977	NM_020726	57486	Hs.247460	NM_020726	ENSG00000123213	NLN	AGTBP|EP24.16|MEP|MOP	neurolysin	protein-coding
chr3-23	chr3	71629831	71629985	+	8.28	0.824	Intergenic	Intergenic	-45919	NM_001012505	27086	Hs.59368	NM_032682	ENSG00000114861	FOXP1	12CC4|HSPC215|MFH|QRF1|hFKH1B	forkhead box P1	protein-coding
chr2-63	chr2	144607935	144608089	+	8.28	0.895	Intergenic	Intergenic	-59955	NR_033870	401014	Hs.742290	NR_033870	ENSG00000226674	TEX41	DKFZp686O1327|LINC00953	testis expressed 41	ncRNA
chr4-97	chr4	110034064	110034218	+	8.28	0.824	Intergenic	Intergenic	121258	NM_001963	1950	Hs.419815	NM_001963	ENSG00000138798	EGF	HOMG4|URG	epidermal growth factor	protein-coding
chr1-56	chr1	15258937	15259091	+	8.28	0.85	intron (NM_052929, intron 2 of 30)	L1MB3|LINE|L1	11789	NM_052929	114827	Hs.659997	NM_052929	ENSG00000142621	FHAD1	-	forkhead associated phosphopeptide binding domain 1	protein-coding
chr18-18	chr18	48459596	48459750	+	8.28	0.478	Intergenic	LTR16D1|LTR|ERVL	-47088	NM_001371287
chr8-13	chr8	122659302	122659456	+	8.28	0.773	Intergenic	Intergenic	34727	NR_126348	104266958	Hs.575540	NR_126348	ENSG00000253819	LINC01151	-	long intergenic non-protein coding RNA 1151	ncRNA
chr1-64	chr1	22851589	22851743	+	8.28	0.81	intron (NM_004442, intron 3 of 15)	MIR3|SINE|MIR	11560	NR_036214	100422914		NR_036214	ENSG00000264014	MIR4253	-	microRNA 4253	ncRNA
chr11-25	chr11	122741778	122741932	+	8.28	0.944	intron (NM_001363365, intron 1 of 13)	intron (NM_001363365, intron 1 of 13)	86133	NM_001363365	84959	Hs.444075	NM_032873	ENSG00000154127	UBASH3B	STS-1|STS1|TULA-2|TULA2|p70	ubiquitin associated and SH3 domain containing B	protein-coding
chr19-18	chr19	46991314	46991468	+	8.28	0.762	intron (NM_004491, intron 5 of 6)	intron (NM_004491, intron 5 of 6)	-28446	NM_002517	4861	Hs.79564	NM_002517	ENSG00000130751	NPAS1	MOP5|PASD5|bHLHe11	neuronal PAS domain protein 1	protein-coding
chr4-130	chr4	66943222	66943376	+	8.28	0.7	Intergenic	MLT1G3|LTR|ERVL-MaLR	478701	NR_110747	101927237	Hs.435644	NR_110747	ENSG00000250075	LOC101927237	-	uncharacterized LOC101927237	ncRNA
chr2-78	chr2	64192153	64192307	+	7.73	0.609	intron (NR_033837, intron 4 of 5)	intron (NR_033837, intron 4 of 5)	13255	NR_033837	150992	Hs.272318	NR_033837	ENSG00000230923	LINC00309	NCRNA00309	long intergenic non-protein coding RNA 309	ncRNA
chr10-92	chr10	127878516	127878670	+	7.73	0.8	intron (NM_152311, intron 2 of 2)	intron (NM_152311, intron 2 of 2)	14348	NM_152311	119467	Hs.242014	NM_152311	ENSG00000180745	CLRN3	TMEM12|USH3AL1	clarin 3	protein-coding
chr14-13	chr14	74593004	74593158	+	7.73	0.85	intron (NM_000428, intron 2 of 35)	intron (NM_000428, intron 2 of 35)	19156	NM_000428	4053	Hs.512776	NM_000428	ENSG00000119681	LTBP2	C14orf141|GLC3D|LTBP3|MSPKA|MSTP031|WMS3	latent transforming growth factor beta binding protein 2	protein-coding
chr20-51	chr20	19815492	19815646	+	7.73	0.65	Intergenic	Intergenic	-70952	NM_001242581	54453	Hs.472270	NM_018993	ENSG00000132669	RIN2	MACS|RASSF4	Ras and Rab interactor 2	protein-coding
chr1-88	chr1	39951924	39952078	+	7.73	0.824	Intergenic	AluSz|SINE|Alu	-3111	NM_001287808	84879	Hs.655177	NM_032793	ENSG00000168389	MFSD2A	MCPH15|MFSD2|NLS1	major facilitator superfamily domain containing 2A	protein-coding
chr17-66	chr17	83199811	83199965	+	7.73	0.789	Intergenic	Intergenic	-27009	NR_029406	388574	Hs.546918	NR_029406	ENSG00000232938	RPL23AP87	-	ribosomal protein L23a pseudogene 87	pseudo
chr16-61	chr16	10749461	10749615	+	7.73	0.842	intron (NM_001323594, intron 3 of 8)	intron (NM_001323594, intron 3 of 8)	5669	NM_001323597	4682	Hs.81469	NM_002484	ENSG00000103274	NUBP1	CIAO5|NBP|NBP1|NBP35	nucleotide binding protein 1	protein-coding
chr12-20	chr12	26705201	26705355	+	7.73	0.722	intron (NM_002223, intron 9 of 56)	intron (NM_002223, intron 9 of 56)	127916	NM_002223	3709	Hs.512235	NM_002223	ENSG00000123104	ITPR2	ANHD|CFAP48|INSP3R2|IP3R2	inositol 1,4,5-trisphosphate receptor type 2	protein-coding
chr1-95	chr1	160629939	160630093	+	7.73	0.938	intron (NM_001330754, intron 3 of 7)	intron (NM_001330754, intron 3 of 7)	17028	NR_104399	6504	Hs.523660	NM_003037	ENSG00000117090	SLAMF1	CD150|CDw150|SLAM	signaling lymphocytic activation molecule family member 1	protein-coding
chr10-102	chr10	48634491	48634645	+	7.73	0.812	intron (NM_001347738, intron 2 of 10)	intron (NM_001347738, intron 2 of 10)	17934	NM_001256025	58504	Hs.655672	NM_021226	ENSG00000128805	ARHGAP22	RhoGAP2|RhoGap22	Rho GTPase activating protein 22	protein-coding
chr17-55	chr17	59791022	59791176	+	7.73	0.875	intron (NM_001329400, intron 5 of 9)	intron (NM_001329400, intron 5 of 9)	-50167	NR_029493	406991	Hs.444569	NR_029493	ENSG00000284190	MIR21	MIRN21|hsa-mir-21|miR-21|miRNA21	microRNA 21	ncRNA
chr13-11	chr13	110536552	110536706	+	7.73	0.833	intron (NM_017817, intron 1 of 1)	intron (NM_017817, intron 1 of 1)	25093	NM_017817	55647	Hs.743563	NM_017817	ENSG00000139832	RAB20	-	RAB20, member RAS oncogene family	protein-coding
chr2-101	chr2	73952558	73952712	+	7.73	0.8	intron (NR_134897, intron 4 of 5)	intron (NR_134897, intron 4 of 5)	25755	NM_001318859	1716	Hs.469022	NM_001929	ENSG00000114956	DGUOK	MTDPS3|NCPH|PEOB4|dGK	deoxyguanosine kinase	protein-coding
chr8-21	chr8	21675114	21675268	+	7.73	0.824	Intergenic	L2c|LINE|L2	113684	NM_001165038	2675	Hs.441202	NM_001495	ENSG00000168546	GFRA2	GDNFRB|NRTNR-ALPHA|NTNRA|RETL2|TRNR2	GDNF family receptor alpha 2	protein-coding
chr11-15	chr11	111565204	111565358	+	7.73	0.81	Intergenic	Intergenic	24773	NM_178834	143903	Hs.503831	NM_178834	ENSG00000204381	LAYN	-	layilin	protein-coding
chr8-26	chr8	134152381	134152535	+	7.73	0.882	Intergenic	Intergenic	265962	NR_125424	101927822	Hs.129114	NR_125424	ENSG00000253593	LOC101927822	-	uncharacterized LOC101927822	ncRNA
chr14-28	chr14	81416183	81416337	+	7.73	0.75	intron (NM_001366850, intron 2 of 7)	intron (NM_001366850, intron 2 of 7)	11515	NM_001256430	85439	Hs.14248	NM_033104	ENSG00000140022	STON2	STN2|STNB|STNB2	stonin 2	protein-coding
chr13-7	chr13	46339156	46339310	+	7.73	0.824	Intergenic	Intergenic	-41389	NR_047493	100861554	Hs.90866	NR_047493	ENSG00000261097	LINC00563	-	long intergenic non-protein coding RNA 563	ncRNA
chr4-96	chr4	102692588	102692742	+	7.73	0.824	intron (NM_005908, intron 5 of 16)	intron (NM_005908, intron 5 of 16)	68303	NM_005908	4126	Hs.480415	NM_005908	ENSG00000109323	MANBA	MANB1	mannosidase beta	protein-coding
chr3-29	chr3	188507548	188507702	+	7.73	0.778	intron (NM_001167672, intron 3 of 9)	intron (NM_001167672, intron 3 of 9)	61041	NR_046623	100873917	Hs.674993	NR_046623	ENSG00000224563	LPP-AS1	-	LPP antisense RNA 1	ncRNA
chr15-15	chr15	99474327	99474481	+	7.73	0.8	Intergenic	Intergenic	-91013	NM_001352617	4205	Hs.268675	NM_005587	ENSG00000068305	MEF2A	ADCAD1|RSRFC4|RSRFC9|mef2	myocyte enhancer factor 2A	protein-coding
chr7-28	chr7	100081801	100081955	+	7.73	0.889	promoter-TSS (NM_001318137)	promoter-TSS (NM_001318137)	74	NM_001371215
chr5-34	chr5	150065360	150065514	+	7.73	0.75	intron (NM_001288705, intron 10 of 20)	intron (NM_001288705, intron 10 of 20)	21203	NR_109969	1436	Hs.586219	NM_005211	ENSG00000182578	CSF1R	C-FMS|CD115|CSF-1R|CSFR|FIM2|FMS|HDLS|M-CSF-R	colony stimulating factor 1 receptor	protein-coding
chr11-33	chr11	3854463	3854617	+	7.73	0.933	Intergenic	Intergenic	-1124	NM_001277962	6786	Hs.501735	NM_003156	ENSG00000167323	STIM1	D11S4896E|GOK|IMD10|STRMK|TAM|TAM1	stromal interaction molecule 1	protein-coding
chr1-85	chr1	225330060	225330214	+	7.73	0.889	intron (NM_001367479, intron 64 of 85)	L1MA2|LINE|L1	97901	NM_002296	3930	Hs.435166	NM_002296	ENSG00000143815	LBR	C14SR|DHCR14B|LMN2R|PHA|PHASK|TDRD18	lamin B receptor	protein-coding
chr12-34	chr12	31752484	31752638	+	7.73	0.882	Intergenic	LTR1C1|LTR|ERV1	-23387	NR_103522	196394	Hs.585084	NM_001113402	ENSG00000151743	AMN1	-	antagonist of mitotic exit network 1 homolog	protein-coding
chr15-13	chr15	68031537	68031691	+	7.73	0.8	Intergenic	LTR50|LTR|ERVL	-22565	NM_016166	8554	Hs.162458	NM_016166	ENSG00000033800	PIAS1	DDXBP1|GBP|GU/RH-II|ZMIZ3	protein inhibitor of activated STAT 1	protein-coding
chr6-17	chr6	81809723	81809877	+	7.73	0.667	Intergenic	Intergenic	4392	NR_126363	101928770	Hs.586239	NR_126363	ENSG00000224995	LINC01526	Lnc-FAM46A-1	long intergenic non-protein coding RNA 1526	ncRNA
chr1-59	chr1	28590380	28590534	+	7.73	0.682	Intergenic	Intergenic	-1808	NM_152304	115273	Hs.652321	NM_152304	ENSG00000188060	RAB42	-	RAB42, member RAS oncogene family	protein-coding
chr8-25	chr8	125346969	125347123	+	7.73	0.875	intron (NM_001349486, intron 5 of 7)	intron (NM_001349486, intron 5 of 7)	-83312	NM_025195	10221	Hs.444947	NM_025195	ENSG00000173334	TRIB1	C8FW|GIG-2|GIG2|SKIP1|TRB-1|TRB1	tribbles pseudokinase 1	protein-coding
chr8-19	chr8	26572049	26572203	+	7.73	0.8	intron (NM_001197293, intron 1 of 13)	intron (NM_001197293, intron 1 of 13)	-5819	NM_001386	1808	Hs.593187	NM_001386	ENSG00000092964	DPYSL2	CRMP-2|CRMP2|DHPRP2|DRP-2|DRP2|N2A3|ULIP-2|ULIP2	dihydropyrimidinase like 2	protein-coding
chr9-15	chr9	33816588	33816742	+	7.17	0.778	promoter-TSS (NM_017811)	promoter-TSS (NM_017811)	-495	NM_017811	54926	Hs.643648	NM_017811	ENSG00000107341	UBE2R2	CDC34B|E2-CDC34B|UBC3B	ubiquitin conjugating enzyme E2 R2	protein-coding
chr3-37	chr3	143820917	143821071	+	7.17	0.75	intron (NM_173653, intron 2 of 15)	intron (NM_173653, intron 2 of 15)	27474	NM_173653	285195	Hs.302257	NM_173653	ENSG00000181804	SLC9A9	AUTS16|NHE9	solute carrier family 9 member A9	protein-coding
chr17-58	chr17	19876584	19876738	+	7.17	0.824	Intergenic	Intergenic	-8725	NM_001142610	9706	Hs.168762	NM_014683	ENSG00000083290	ULK2	ATG1B|Unc51.2	unc-51 like autophagy activating kinase 2	protein-coding
chr5-37	chr5	75320379	75320533	+	7.17	0.714	Intergenic	Intergenic	-16712	NM_001364187	3156	Hs.628096	NM_000859	ENSG00000113161	HMGCR	LDLCQ3	3-hydroxy-3-methylglutaryl-CoA reductase	protein-coding
chr14-25	chr14	23155380	23155534	+	7.17	0.857	promoter-TSS (NR_049767)	promoter-TSS (NR_049767)	1	NR_049767	23428	Hs.596643	NM_012244	ENSG00000092068	SLC7A8	LAT2|LPI-PC1	solute carrier family 7 member 8	protein-coding
chr2-82	chr2	134219457	134219611	+	7.17	0.714	intron (NM_001371457, intron 1 of 16)	intron (NM_001371457, intron 1 of 16)	-34538	NM_002410	4249	Hs.4988	NM_002410	ENSG00000152127	MGAT5	GNT-V|GNT-VA|MGAT5A	alpha-1,6-mannosylglycoprotein 6-beta-N-acetylglucosaminyltransferase	protein-coding
chr9-17	chr9	5494224	5494378	+	7.17	0.812	Intergenic	Intergenic	-16230	NM_025239	80380	Hs.532279	NM_025239	ENSG00000197646	PDCD1LG2	B7DC|Btdc|CD273|PD-L2|PDCD1L2|PDL2|bA574F11.2	programmed cell death 1 ligand 2	protein-coding
chr6-35	chr6	73521945	73522099	+	7.17	0.824	promoter-TSS (NM_001402)	promoter-TSS (NM_001402)	-990	NM_001402	1915	Hs.535192	NM_001402	ENSG00000156508	EEF1A1	CCS-3|CCS3|EE1A1|EEF-1|EEF1A|EF-Tu|EF1A|GRAF-1EF|HNGC:16303|LENG7|PTI1|eEF1A-1	eukaryotic translation elongation factor 1 alpha 1	protein-coding
chr1-75	chr1	33127522	33127676	+	7.17	0.889	Intergenic	Intergenic	45421	NM_001350402	113451	Hs.101807	NM_052998	ENSG00000142920	AZIN2	ADC|AZI2|AZIB1|ODC-p|ODC1L|ODCp	antizyme inhibitor 2	protein-coding
chr4-111	chr4	113815889	113816043	+	7.17	0.8	Intergenic	Intergenic	-54039	NM_172114	817	Hs.144114	NM_001221	ENSG00000145349	CAMK2D	CAMKD	calcium/calmodulin dependent protein kinase II delta	protein-coding
chr9-13	chr9	131719237	131719391	+	7.17	0.938	intron (NM_001304275, intron 1 of 23)	Charlie7|DNA|hAT-Charlie	-9472	NM_198679	2889	Hs.127897	NM_005312	ENSG00000107263	RAPGEF1	C3G|GRF2	Rap guanine nucleotide exchange factor 1	protein-coding
chr8-33	chr8	120084695	120084849	+	7.17	0.611	Intergenic	Intergenic	-40330	NM_021110	7373	Hs.409662	NM_021110	ENSG00000187955	COL14A1	UND	collagen type XIV alpha 1 chain	protein-coding
chr3-41	chr3	188822102	188822256	+	7.17	0.824	intron (NM_001167672, intron 7 of 9)	intron (NM_001167672, intron 7 of 9)	125460	NR_046873	100874043	Hs.616287	NR_046873	ENSG00000234076	TPRG1-AS1	-	TPRG1 antisense RNA 1	ncRNA
chr2-92	chr2	112033239	112033393	+	7.17	0.667	Intergenic	Intergenic	-21953	NM_001329914	84910	Hs.656298	NM_032824	ENSG00000153214	TMEM87B	-	transmembrane protein 87B	protein-coding
chr2-97	chr2	38737530	38737684	+	7.17	0.778	Intergenic	L1M4a2|LINE|L1	13754	NM_001031684	6432	Hs.309090	NM_006276	ENSG00000115875	SRSF7	9G8|AAG3|SFRS7	serine and arginine rich splicing factor 7	protein-coding
chr15-21	chr15	70478526	70478680	+	7.17	0.75	Intergenic	Intergenic	27325	NR_146562	105370880		NR_146562	ENSG00000259473	LINC02205	-	long intergenic non-protein coding RNA 2205	ncRNA
chr4-122	chr4	6925553	6925707	+	7.17	0.824	intron (NM_020773, intron 2 of 13)	intron (NM_020773, intron 2 of 13)	15804	NM_020773	57533	Hs.518611	NM_020773	ENSG00000132405	TBC1D14	-	TBC1 domain family member 14	protein-coding
chr2-115	chr2	233165972	233166126	+	7.17	0.933	intron (NM_001017915, intron 13 of 26).2	intron (NM_001017915, intron 13 of 26).2	-85522	NM_198890	55054	Hs.529322	NM_017974	ENSG00000085978	ATG16L1	APG16L|ATG16A|ATG16L|IBD10|WDR30	autophagy related 16 like 1	protein-coding
chr8-23	chr8	63147025	63147179	+	7.17	0.7	Intergenic	MER48|LTR|ERV1	21340	NR_102684	101410533	Hs.163027	NR_102684	ENSG00000270673	YTHDF3-AS1	-	YTHDF3 antisense RNA 1 (head to head)	ncRNA
chr2-88	chr2	16610691	16610845	+	7.17	0.812	intron (NM_030797, intron 2 of 11)	intron (NM_030797, intron 2 of 11)	55066	NM_030797	81553	Hs.467769	NM_030797	ENSG00000197872	FAM49A	-	family with sequence similarity 49 member A	protein-coding
chr15-14	chr15	80160723	80160877	+	7.17	0.824	intron (NM_000137, intron 4 of 13)	intron (NM_000137, intron 4 of 13)	7801	NM_000137	2184	Hs.73875	NM_000137	ENSG00000103876	FAH	-	fumarylacetoacetate hydrolase	protein-coding
chr20-38	chr20	3559720	3559874	+	7.17	0.833	intron (NM_001207047, intron 7 of 24)	intron (NM_001207047, intron 7 of 24)	88779	NM_001323332	8455	Hs.276252	NM_012070	ENSG00000088812	ATRN	DPPT-L|MGCA	attractin	protein-coding
chr7-24	chr7	24963426	24963580	+	7.17	0.778	intron (NM_015550, intron 1 of 22)	intron (NM_015550, intron 1 of 22)	16675	NM_015550	26031	Hs.520259	NM_015550	ENSG00000070882	OSBPL3	ORP-3|ORP3|OSBP3	oxysterol binding protein like 3	protein-coding
chr12-21	chr12	50017159	50017313	+	7.17	0.7	intron (NM_001320004, intron 1 of 16)	intron (NM_001320004, intron 1 of 16)	8258	NM_001319999	29127	Hs.505469	NM_013277	ENSG00000161800	RACGAP1	CYK4|HsCYK-4|ID-GAP|MgcRacGAP	Rac GTPase activating protein 1	protein-coding
chr8-22	chr8	60979986	60980140	+	7.17	0.75	Intergenic	Intergenic	-12315	NR_034003	100130298	Hs.636194	NR_034003		LOC100130298	-	hCG1816373-like	ncRNA
chr21-104	chr21	33394416	33394570	+	7.17	0.789	Intergenic	Charlie19a|DNA|hAT-Charlie	-8403	NM_001329128	3460	Hs.634632	NM_005534	ENSG00000159128	IFNGR2	AF-1|IFGR2|IFNGT1|IMD28	interferon gamma receptor 2	protein-coding
chr1-93	chr1	150364091	150364245	+	7.17	0.875	promoter-TSS (NM_001297673)	promoter-TSS (NM_001297673)	57	NM_001297674	23248	Hs.213666	NM_015203	ENSG00000163125	RPRD2	HSPC099|KIAA0460	regulation of nuclear pre-mRNA domain containing 2	protein-coding
chr14-18	chr14	75258863	75259017	+	7.17	0.647	Intergenic	Intergenic	-19888	NM_005252	2353	Hs.25647	NM_005252	ENSG00000170345	FOS	AP-1|C-FOS|p55	Fos proto-oncogene, AP-1 transcription factor subunit	protein-coding
chr6-26	chr6	30818512	30818666	+	7.17	0.8	intron (NR_130726, intron 1 of 1)	intron (NR_130726, intron 1 of 1)	12070	NR_130726	401247		NR_130726	ENSG00000214894	LINC00243	C6orf214|NCRNA00243	long intergenic non-protein coding RNA 243	ncRNA
chr2-102	chr2	85704759	85704913	+	6.62	0.812	Intergenic	L1M4b|LINE|L1	10478	NM_001302758	10578	Hs.105806	NM_006433	ENSG00000115523	GNLY	D2S69E|LAG-2|LAG2|NKG5|TLA519	granulysin	protein-coding
chr12-41	chr12	111315056	111315210	+	6.62	0.889	intron (NM_015267, intron 16 of 21)	intron (NM_015267, intron 16 of 21)	10991	NR_106818	102465455		NR_106818	ENSG00000273700	MIR6760	hsa-mir-6760	microRNA 6760	ncRNA
chr7-27	chr7	81810799	81810953	+	6.62	0.688	Intergenic	Intergenic	-40829	NM_001010931	3082	Hs.396530	NM_000601	ENSG00000019991	HGF	DFNB39|F-TCF|HGFB|HPTA|SF	hepatocyte growth factor	protein-coding
chr13-12	chr13	30696291	30696445	+	6.62	0.765	Intergenic	Intergenic	-17110	NM_001204406	241	Hs.507658	NM_001629	ENSG00000132965	ALOX5AP	FLAP	arachidonate 5-lipoxygenase activating protein	protein-coding
chr3-42	chr3	196625014	196625168	+	6.62	0.812	Intergenic	Intergenic	7496	NR_132101	101929769	Hs.518527	NR_132101	ENSG00000232065	LINC01063	-	long intergenic non-protein coding RNA 1063	ncRNA
chr1-73	chr1	17045243	17045397	+	6.62	0.778	intron (NM_003000, intron 1 of 7)	L2c|LINE|L2	8850	NM_003000	6390	Hs.465924	NM_003000	ENSG00000117118	SDHB	CWS2|IP|PGL4|SDH|SDH1|SDH2|SDHIP	succinate dehydrogenase complex iron sulfur subunit B	protein-coding
chr4-135	chr4	128470704	128470858	+	6.62	0.889	intron (NR_125882, intron 4 of 8)	MER46C|DNA|TcMar-Tigger	42765	NR_125882	100507487	Hs.549644	NR_125882	ENSG00000251432	LINC02615	-	long intergenic non-protein coding RNA 2615	ncRNA
chr6-31	chr6	35312910	35313064	+	6.62	0.867	intron (NM_022047, intron 5 of 10)	LTR103b_Mam|LTR|ERV1?	15169	NM_022047	50619	Hs.15476	NM_022047	ENSG00000023892	DEF6	IBP|SLAT|SWAP70L	DEF6 guanine nucleotide exchange factor	protein-coding
chr2-99	chr2	45595809	45595963	+	6.62	0.706	intron (NM_018079, intron 4 of 20)	intron (NM_018079, intron 4 of 20)	15381	NM_018079	55133	Hs.14229	NM_018079	ENSG00000068784	SRBD1	-	S1 RNA binding domain 1	protein-coding
chr12-36	chr12	59699734	59699888	+	6.62	0.824	intron (NR_073055, intron 1 of 6)	Tigger17a|DNA|TcMar-Tigger	10441	NR_073056	9194	Hs.88156	NM_004731	ENSG00000118596	SLC16A7	MCT2	solute carrier family 16 member 7	protein-coding
chr2-106	chr2	119284201	119284355	+	6.62	0.647	Intergenic	Intergenic	-35207	NR_046721	100874111	Hs.704682	NR_046721	ENSG00000229867	STEAP3-AS1	-	STEAP3 antisense RNA 1	ncRNA
chr17-72	chr17	30954039	30954193	+	6.62	0.812	intron (NM_001346714, intron 8 of 10)	intron (NM_001346714, intron 8 of 10)	-16923	NM_001184992	84282	Hs.29874	NM_032322	ENSG00000181481	RNF135	L13|MMFD|REUL|Riplet	ring finger protein 135	protein-coding
chr12-39	chr12	91631074	91631228	+	6.62	0.929	Intergenic	Intergenic	-448334	NM_001920	1634	Hs.156316	NM_001920	ENSG00000011465	DCN	CSCD|DSPG2|PG40|PGII|PGS2|SLRR1B	decorin	protein-coding
chr10-120	chr10	70865042	70865196	+	6.62	0.778	intron (NM_003901, intron 7 of 14)	HAL1b|LINE|L1	22762	NM_001289797	5092	Hs.3192	NM_000281	ENSG00000166228	PCBD1	DCOH|PCBD|PCD|PHS	pterin-4 alpha-carbinolamine dehydratase 1	protein-coding
chr5-41	chr5	148809061	148809215	+	6.62	0.706	Intergenic	Intergenic	-17455	NM_000024	154	Hs.2551	NM_000024	ENSG00000169252	ADRB2	ADRB2R|ADRBR|B2AR|BAR|BETA2AR	adrenoceptor beta 2	protein-coding
chr12-33	chr12	24960266	24960420	+	6.62	0.824	Intergenic	L1M1|LINE|L1	-11242	NM_001178092	586	Hs.438993	NM_005504	ENSG00000060982	BCAT1	BCATC|BCT1|ECA39|MECA39|PNAS121|PP18	branched chain amino acid transaminase 1	protein-coding
chr6-25	chr6	13712614	13712768	+	6.62	0.824	promoter-TSS (NM_005493)	promoter-TSS (NM_005493)	-856	NM_005493	10048	Hs.708182	NM_005493	ENSG00000010017	RANBP9	BPM-L|BPM90|RANBPM|RanBP7	RAN binding protein 9	protein-coding
chr19-28	chr19	54655151	54655305	+	6.62	0.786	Intergenic	Intergenic	-7591	NM_001278429	11006	Hs.67846	NM_006847	ENSG00000186818	LILRB4	CD85K|ILT-3|ILT3|LIR-5|LIR5	leukocyte immunoglobulin like receptor B4	protein-coding
chr1-89	chr1	52268476	52268630	+	6.62	0.895	exon (NM_004799, exon 7 of 19)	exon (NM_004799, exon 7 of 19)	97652	NM_001330585	200014	Hs.591451	NM_032449	ENSG00000154222	CC2D1B	-	coiled-coil and C2 domain containing 1B	protein-coding
chr1-92	chr1	148522604	148522758	+	6.62	0.857	Intergenic	U1|snRNA|snRNA	-39396	NM_001123068	644591	Hs.534674	NM_001123068	ENSG00000236334	PPIAL4G	COAS-2	peptidylprolyl isomerase A like 4G	protein-coding
chr14-22	chr14	105385914	105386068	+	6.62	0.812	intron (NM_001100913, intron 19 of 24)	intron (NM_001100913, intron 19 of 24)	-12547	NM_001195082	647310	Hs.729499	NM_001195082	ENSG00000226174	TEX22	-	testis expressed 22	protein-coding
chr19-22	chr19	6802494	6802648	+	6.62	0.647	intron (NM_001258206, intron 1 of 25)	intron (NM_001258206, intron 1 of 25)	29863	NM_001258207	7409	Hs.116237	NM_005428	ENSG00000141968	VAV1	VAV	vav guanine nucleotide exchange factor 1	protein-coding
chr5-44	chr5	36680210	36680364	+	6.62	0.857	intron (NM_004172, intron 7 of 9)	intron (NM_004172, intron 7 of 9)	73681	NM_004172	6507	Hs.481918	NM_004172	ENSG00000079215	SLC1A3	EA6|EAAT1|GLAST|GLAST1	solute carrier family 1 member 3	protein-coding
chr1-87	chr1	30919045	30919199	+	6.62	0.8	Intergenic	LTR26|LTR|ERV1	-10364	NM_014654	9672	Hs.158287	NM_014654	ENSG00000162512	SDC3	SDCN|SYND3	syndecan 3	protein-coding
chr10-125	chr10	124306915	124307069	+	6.62	0.611	Intergenic	MER45B|DNA|hAT-Tip100	111931	NM_001322968	4942	Hs.523332	NM_000274	ENSG00000065154	OAT	GACR|HOGA|OATASE|OKT	ornithine aminotransferase	protein-coding
chr2-100	chr2	46521233	46521387	+	6.07	0.706	intron (NM_001371283, intron 3 of 3)	intron (NM_001371283, intron 3 of 3)	-21180	NM_012249	23433	Hs.709193	NM_012249	ENSG00000119729	RHOQ	ARHQ|HEL-S-42|RASL7A|TC10|TC10A	ras homolog family member Q	protein-coding
chr16-74	chr16	28609405	28609559	+	6.07	0.778	promoter-TSS (NM_177534)	promoter-TSS (NM_177534)	-154	NM_177534	6817	Hs.567342	NM_001055	ENSG00000196502	SULT1A1	HAST1/HAST2|P-PST|PST|ST1A1|ST1A3|STP|STP1|TSPST1	sulfotransferase family 1A member 1	protein-coding
chr3-46	chr3	102020845	102020999	+	6.07	0.722	Intergenic	Intergenic	80063	NR_026934	152225	Hs.376768	NR_026934	ENSG00000214407	LINC02085	-	long intergenic non-protein coding RNA 2085	ncRNA
chr8-36	chr8	128193845	128193999	+	6.07	0.688	Intergenic	Intergenic	43806	NR_031613	100302281		NR_031613	ENSG00000221261	MIR1208	MIRN1208|hsa-mir-1208	microRNA 1208	ncRNA
chr10-121	chr10	79239447	79239601	+	6.07	0.929	intron (NM_020338, intron 7 of 24)	intron (NM_020338, intron 7 of 24)	-107945	NM_005729	10105	Hs.381072	NM_005729	ENSG00000108179	PPIF	CYP3|CyP-M|Cyp-D|CypD	peptidylprolyl isomerase F	protein-coding
chr21-125	chr21	33374498	33374652	+	6.07	0.789	Intergenic	Intergenic	-28321	NM_001329128	3460	Hs.634632	NM_005534	ENSG00000159128	IFNGR2	AF-1|IFGR2|IFNGT1|IMD28	interferon gamma receptor 2	protein-coding
chr2-112	chr2	215904156	215904310	+	6.07	0.867	Intergenic	Intergenic	-60697	NR_037195	646324	Hs.655713	NR_037195	ENSG00000235770	LINC00607	-	long intergenic non-protein coding RNA 607	ncRNA
chr14-29	chr14	88044910	88045064	+	6.07	0.812	intron (NR_046094, intron 2 of 3)	intron (NR_046094, intron 2 of 3)	-18675	NR_110121	101928791	Hs.641889	NR_110121	ENSG00000258826	LINC01147	-	long intergenic non-protein coding RNA 1147	ncRNA
chr14-27	chr14	76812854	76813008	+	6.07	0.812	promoter-TSS (NM_015305)	promoter-TSS (NM_015305)	-49	NM_001370747	23357	Hs.497448	NM_015305	ENSG00000013523	ANGEL1	Ccr4e|KIAA0759	angel homolog 1	protein-coding
chrX-3	chrX	15804644	15804798	+	6.07	0.789	intron (NM_005089, intron 5 of 10)	intron (NM_005089, intron 5 of 10)	14270	NM_005089	8233	Hs.171909	NM_005089	ENSG00000169249	ZRSR2	U2AF1-RS2|U2AF1L2|U2AF1RS2|URP|ZC3H22	zinc finger CCCH-type, RNA binding motif and serine/arginine rich 2	protein-coding
chr2-114	chr2	219352627	219352781	+	6.07	0.867	Intergenic	MIRb|SINE|MIR	-19527	NM_001007089	389075	Hs.290551	NM_001007089	ENSG00000182698	RESP18	-	regulated endocrine specific protein 18	protein-coding
chr7-31	chr7	143487656	143487810	+	6.07	0.733	intron (NR_033897, intron 2 of 4)	intron (NR_033897, intron 2 of 4)	9860	NM_176883	259287	Hs.650648	NM_176883	ENSG00000221855	TAS2R41	T2R41|T2R59	taste 2 receptor member 41	protein-coding
chr17-71	chr17	29706579	29706733	+	6.07	0.625	intron (NM_033389, intron 2 of 14)	intron (NM_033389, intron 2 of 14)	54776	NM_001282131	85464	Hs.654754	NM_033389	ENSG00000141298	SSH2	SSH-2|SSH-2L	slingshot protein phosphatase 2	protein-coding
chr9-19	chr9	35652658	35652812	+	5.52	0.929	Intergenic	Tigger3c|DNA|TcMar-Tigger	-1804	NM_014450	27240	Hs.88012	NM_014450	ENSG00000137078	SIT1	SIT|SIT-R	signaling threshold regulating transmembrane adaptor 1	protein-coding
chr12-40	chr12	108333201	108333355	+	5.52	0.8	intron (NM_004072, intron 1 of 2)	intron (NM_004072, intron 1 of 2)	6033	NM_004072	1240	Hs.197143	NM_004072	ENSG00000174600	CMKLR1	CHEMERINR|ChemR23|DEZ|RVER1	chemerin chemokine-like receptor 1	protein-coding

## Sheet: Table S4 peak annotation donor2
PeakID (cmd=annotatePeaks.pl peaks_common_MAFB_2.txt hg38)	Chr	Start	End	Strand	Peak Score	Focus Ratio/Region Size	Annotation	Detailed Annotation	Distance to TSS	Nearest PromoterID	Entrez ID	Nearest Unigene	Nearest Refseq	Nearest Ensembl	Gene Name	Gene Alias	Gene Description	Gene Type
chr11-1	chr11	93523686	93523836	+	29.7	0.861	intron (NM_020179, intron 1 of 2)	MamRep4096|DNA|hAT-Tip100	19630	NM_020179	56935	Hs.438064	NM_020179	ENSG00000166002	SMCO4	C11orf75|FN5	single-pass membrane protein with coiled-coil domains 4	protein-coding
chr12-1	chr12	49064015	49064165	+	27.6	0.949	TTS (NM_001303126)	TTS (NM_001303126)	5889	NM_144593	121268	Hs.159013	NM_144593	ENSG00000167550	RHEBL1	RHEBL1c	RHEB like 1	protein-coding
chr10-6	chr10	4121787	4121937	+	27.6	0.951	Intergenic	Intergenic	70136	NR_120632	101927964	Hs.737041	NR_120632	ENSG00000236990	LOC101927964	-	uncharacterized LOC101927964	ncRNA
chr20-4	chr20	13009701	13009851	+	26	0.931	intron (NM_001349945, intron 2 of 12)	intron (NM_001349945, intron 2 of 12)	804	NM_001349945	55304	Hs.425023	NM_018327	ENSG00000172296	SPTLC3	C20orf38|LCB 3|LCB2B|LCB3|SPT 3|SPT3|SPTLC2L|dJ718P11|dJ718P11.1|hLCB2b	serine palmitoyltransferase long chain base subunit 3	protein-coding
chr12-2	chr12	32483608	32483758	+	25.5	0.862	intron (NM_001370298, intron 1 of 16)	intron (NM_001370298, intron 1 of 16)	-2289	NM_001330374	121512	Hs.117835	NM_139241	ENSG00000139132	FGD4	CMT4H|FRABP|ZFYVE6	FYVE, RhoGEF and PH domain containing 4	protein-coding
chr4-16	chr4	1301081	1301231	+	24.9	0.839	intron (NR_123716, intron 1 of 6)	Charlie7|DNA|hAT-Charlie	-8287	NM_001297432	10296	Hs.139896	NM_005882	ENSG00000090316	MAEA	EMLP|EMP|GID9|HLC-10|P44EMLP|PIG5	macrophage erythroblast attacher	protein-coding
chr10-8	chr10	61397266	61397416	+	24.9	0.962	Intergenic	Intergenic	-55298	NR_120643	101928781	Hs.568856	NR_120643		TMEM26-AS1	-	TMEM26 antisense RNA 1	ncRNA
chr2-8	chr2	74554762	74554912	+	24.4	0.823	promoter-TSS (NM_001289164)	promoter-TSS (NM_001289164)	677	NM_001318868	1796	Hs.103854	NM_001381	ENSG00000115325	DOK1	P62DOK|pp62	docking protein 1	protein-coding
chr2-10	chr2	113240241	113240391	+	23.9	0.927	non-coding (NR_047570, exon 3 of 3)	non-coding (NR_047570, exon 3 of 3)	4047	NR_015377	654433	Hs.656660	NR_015377	ENSG00000189223	PAX8-AS1	-	PAX8 antisense RNA 1	ncRNA
chr1-9	chr1	206772509	206772659	+	22.8	0.764	promoter-TSS (NM_000572)	promoter-TSS (NM_000572)	-90	NM_000572	3586	Hs.193717	NM_000572	ENSG00000136634	IL10	CSIF|GVHDS|IL-10|IL10A|TGIF	interleukin 10	protein-coding
chr17-5	chr17	59287618	59287768	+	22.8	0.868	Intergenic	Intergenic	-43962	NM_001005404	388403	Hs.463613	NM_001005404	ENSG00000175155	YPEL2	FKSG4	yippee like 2	protein-coding
chr21-11	chr21	33811473	33811623	+	21.8	0.917	intron (NM_001001132, intron 21 of 29)	intron (NM_001001132, intron 21 of 29)	104256	NM_001697	539	Hs.409140	NM_001697	ENSG00000241837	ATP5PO	ATP5O|ATPO|HMC08D05|OSCP	ATP synthase peripheral stalk subunit OSCP	protein-coding
chr2-11	chr2	8576872	8577022	+	21.8	0.917	non-coding (NR_110257, exon 4 of 6)	non-coding (NR_110257, exon 4 of 6)	6845	NR_110257	101929567	Hs.634706	NR_110257	ENSG00000236008	LINC01814	-	long intergenic non-protein coding RNA 1814	ncRNA
chr2-12	chr2	75162992	75163142	+	21.2	0.882	intron (NM_015727, intron 1 of 3)	MLT1J2|LTR|ERVL-MaLR	36453	NM_001058	6869	Hs.633301	NM_001058	ENSG00000115353	TACR1	NK1R|NKIR|SPR|TAC1R	tachykinin receptor 1	protein-coding
chr17-3	chr17	55437213	55437363	+	21.2	0.812	Intergenic	L3|LINE|CR1	-15453	NM_012329	23531	Hs.463483	NM_012329	ENSG00000108960	MMD	MMA|MMD1|PAQR11	monocyte to macrophage differentiation associated	protein-coding
chr22-5	chr22	17773049	17773199	+	21.2	0.894	intron (NM_001244567, intron 1 of 5)	intron (NM_001244567, intron 1 of 5)	918	NM_197966	637	Hs.591054	NM_001196	ENSG00000015475	BID	FP497	BH3 interacting domain death agonist	protein-coding
chr11-2	chr11	62508555	62508705	+	20.7	0.935	intron (NM_024060, intron 4 of 5)	intron (NM_024060, intron 4 of 5)	37034	NM_001346446	79026	Hs.502756	NM_001620	ENSG00000124942	AHNAK	AHNAKRS|PM227	AHNAK nucleoprotein	protein-coding
chr4-17	chr4	26076309	26076459	+	20.2	0.816	Intergenic	Intergenic	162192	NM_001145432	389203	Hs.479386	NM_001145432	ENSG00000250317	SMIM20	C4orf52|MITRAC7|PNX	small integral membrane protein 20	protein-coding
chr11-3	chr11	65420095	65420245	+	20.2	0.894	Intergenic	Intergenic	-2628	NR_131012	283131	Hs.523789	NR_002802	ENSG00000245532	NEAT1	LINC00084|NCRNA00084|TncRNA|VINC	nuclear paraspeckle assembly transcript 1	ncRNA
chr16-36	chr16	30602970	30603120	+	19.6	0.905	non-coding (NR_104166, exon 3 of 3)	non-coding (NR_104166, exon 3 of 3)	6783	NR_104166	115509	Hs.454685	NM_138447	ENSG00000156853	ZNF689	TIPUH1	zinc finger protein 689	protein-coding
chr12-4	chr12	50924416	50924566	+	19.6	0.975	promoter-TSS (NM_014033)	promoter-TSS (NM_014033)	-524	NM_014033	25840	Hs.711113	NM_014033	ENSG00000185432	METTL7A	AAM-B|AAMB	methyltransferase like 7A	protein-coding
chr4-19	chr4	76194519	76194669	+	19.1	0.955	intron (NM_005506, intron 2 of 11)	intron (NM_005506, intron 2 of 11)	19230	NM_005506	950	Hs.349656	NM_005506	ENSG00000138760	SCARB2	AMRF|CD36L2|EPM4|HLGP85|LGP85|LIMP-2|LIMPII|SR-BII	scavenger receptor class B member 2	protein-coding
chr7-1	chr7	36743075	36743225	+	18.6	0.83	Intergenic	Intergenic	-18601	NM_001177506	313	Hs.488007	NM_001637	ENSG00000136250	AOAH	-	acyloxyacyl hydrolase	protein-coding
chr1-13	chr1	16514030	16514180	+	18.6	0.921	TTS (NR_004400)	TTS (NR_004400)	180	NR_004400	26863		NR_004400	ENSG00000206737	RNVU1-18	RNU1-25|RNU1-25P|RNU1-5|RNU1P1|RNU1P9|U1.15|U1P101|U1P15|vU1.18	RNA, variant U1 small nuclear 18	snRNA
chr12-3	chr12	7571367	7571517	+	18.6	0.83	Intergenic	Intergenic	-67624	NM_203416	9332	Hs.504641	NM_004244	ENSG00000177575	CD163	M130|MM130|SCARI1	CD163 molecule	protein-coding
chr16-37	chr16	85872818	85872968	+	18.6	0.93	Intergenic	Intergenic	-26269	NM_002163	3394	Hs.137427	NM_002163	ENSG00000140968	IRF8	H-ICSBP|ICSBP|ICSBP1|IMD32A|IMD32B|IRF-8	interferon regulatory factor 8	protein-coding
chr4-21	chr4	153741619	153741769	+	18	0.841	intron (NM_173662, intron 3 of 8)	L1MC3|LINE|L1	18330	NM_173662	285533	Hs.388364	NM_173662	ENSG00000145428	RNF175	-	ring finger protein 175	protein-coding
chr14-1	chr14	68733058	68733208	+	18	0.825	Intergenic	Intergenic	60781	NM_001244698	677	Hs.85155	NM_004926	ENSG00000185650	ZFP36L1	BRF1|Berg36|ERF-1|ERF1|RNF162B|TIS11B|cMG1	ZFP36 ring finger protein like 1	protein-coding
chr3-3	chr3	124876367	124876517	+	18	0.902	intron (NM_001354766, intron 1 of 13)	intron (NM_001354766, intron 1 of 13)	10923	NM_002213	3693	Hs.13155	NM_002213	ENSG00000082781	ITGB5	-	integrin subunit beta 5	protein-coding
chr1-15	chr1	208066017	208066167	+	17.5	0.921	intron (NM_025179, intron 12 of 31)	intron (NM_025179, intron 12 of 31)	-154967	NM_001025109	947	Hs.374990	NM_001773	ENSG00000174059	CD34	-	CD34 molecule	protein-coding
chr6-1	chr6	31615075	31615225	+	17	0.889	promoter-TSS (NM_001623).5	promoter-TSS (NM_001623).5	-84	NM_001318970	199	Hs.76364	NM_001623	ENSG00000204472	AIF1	AIF-1|IBA1|IRT-1|IRT1	allograft inflammatory factor 1	protein-coding
chr9-3	chr9	87722470	87722620	+	17	0.974	Intergenic	Intergenic	-3574	NM_001257973	1514	Hs.731507	NM_001912	ENSG00000135047	CTSL	CATL|CTSL1|MEP	cathepsin L	protein-coding
chr12-6	chr12	102498657	102498807	+	17	0.972	Intergenic	L2|LINE|L2	-18169	NM_000618	3479	Hs.160562	NM_000618	ENSG00000017427	IGF1	IGF|IGF-I|IGFI|MGF	insulin like growth factor 1	protein-coding
chr11-5	chr11	73623754	73623904	+	17	0.914	Intergenic	Intergenic	-22752	NM_001130033	58473	Hs.445489	NM_021200	ENSG00000021300	PLEKHB1	KPL1|PHR1|PHRET1	pleckstrin homology domain containing B1	protein-coding
chr16-43	chr16	79451372	79451522	+	17	0.837	Intergenic	Intergenic	149290	NM_005360	4094	Hs.134859	NM_005360	ENSG00000178573	MAF	AYGRP|CCA4|CTRCT21|c-MAF	MAF bZIP transcription factor	protein-coding
chr8-4	chr8	26572011	26572161	+	17	0.791	intron (NM_001197293, intron 1 of 13)	intron (NM_001197293, intron 1 of 13)	-5859	NM_001386	1808	Hs.593187	NM_001386	ENSG00000092964	DPYSL2	CRMP-2|CRMP2|DHPRP2|DRP-2|DRP2|N2A3|ULIP-2|ULIP2	dihydropyrimidinase like 2	protein-coding
chr11-4	chr11	72483785	72483935	+	17	0.766	Intergenic	L2b|LINE|L2	-49176	NM_001258394	81570	Hs.523877	NM_030813	ENSG00000162129	CLPB	ANKCLB|HSP78|MEGCANN|MGCA7|SKD3	ClpB homolog, mitochondrial AAA ATPase chaperonin	protein-coding
chr1-16	chr1	27435921	27436071	+	17	0.902	intron (NM_006990, intron 1 of 8)	intron (NM_006990, intron 1 of 8)	43374	NM_005281	2827	Hs.66542	NM_005281	ENSG00000181773	GPR3	ACCA	G protein-coupled receptor 3	protein-coding
chr16-41	chr16	79170988	79171138	+	16.5	0.846	intron (NM_001291997, intron 7 of 7)	intron (NM_001291997, intron 7 of 7)	429674	NM_005360	4094	Hs.134859	NM_005360	ENSG00000178573	MAF	AYGRP|CCA4|CTRCT21|c-MAF	MAF bZIP transcription factor	protein-coding
chr9-4	chr9	117704237	117704387	+	16.5	0.829	promoter-TSS (NM_003266)	promoter-TSS (NM_003266)	-91	NM_138557	7099	Hs.174312	NM_003266	ENSG00000136869	TLR4	ARMD10|CD284|TLR-4|TOLL	toll like receptor 4	protein-coding
chr2-17	chr2	74037617	74037767	+	16.5	0.844	intron (NM_001287491, intron 3 of 11)	intron (NM_001287491, intron 3 of 11)	35000	NM_001366022	200424	Hs.208546	NM_001287491	ENSG00000187605	TET3	hCG_40738	tet methylcytosine dioxygenase 3	protein-coding
chr17-10	chr17	81396764	81396914	+	16.5	0.895	Intergenic	CpG	-2535	NM_001291324	57597	Hs.514580	NM_024696	ENSG00000266074	BAHCC1	BAHD2	BAH domain and coiled-coil containing 1	protein-coding
chr8-5	chr8	119893281	119893431	+	15.9	0.921	intron (NM_001283012, intron 1 of 6)	intron (NM_001283012, intron 1 of 6)	19634	NM_022783	64798	Hs.112981	NM_022783	ENSG00000155792	DEPTOR	DEP.6|DEPDC6	DEP domain containing MTOR interacting protein	protein-coding
chr9-2	chr9	131729556	131729706	+	15.9	0.919	intron (NM_001304275, intron 1 of 23)	intron (NM_001304275, intron 1 of 23)	7907	NM_005312	2889	Hs.127897	NM_005312	ENSG00000107263	RAPGEF1	C3G|GRF2	Rap guanine nucleotide exchange factor 1	protein-coding
chr4-23	chr4	14277642	14277792	+	15.9	0.816	Intergenic	L1MCa|LINE|L1	165749	NR_033931	152742	Hs.135435	NR_033931	ENSG00000248698	LINC01085	-	long intergenic non-protein coding RNA 1085	ncRNA
chr6-3	chr6	163405042	163405192	+	15.4	0.838	Intergenic	Intergenic	8833	NR_037593	100526820	Hs.644159	NR_037593	ENSG00000270419	CAHM	LINC00468	colon adenocarcinoma hypermethylated	ncRNA
chr12-5	chr12	70196790	70196940	+	15.4	0.914	Intergenic	Intergenic	-46165	NM_001199302	4848	Hs.133350	NM_014515	ENSG00000111596	CNOT2	CDC36|HSPC131|NOT2|NOT2H	CCR4-NOT transcription complex subunit 2	protein-coding
chr19-2	chr19	35462833	35462983	+	15.4	0.738	Intergenic	HAL1|LINE|L1	14651	NM_001370087	2867	Hs.248056	NM_005306	ENSG00000126262	FFAR2	FFA2R|GPR43	free fatty acid receptor 2	protein-coding
chr1-23	chr1	22851606	22851756	+	15.4	0.857	intron (NM_004442, intron 3 of 15)	MIR3|SINE|MIR	11545	NR_036214	100422914		NR_036214	ENSG00000264014	MIR4253	-	microRNA 4253	ncRNA
chr1-19	chr1	100266146	100266296	+	15.4	0.971	promoter-TSS (NR_110434)	promoter-TSS (NR_110434)	-47	NR_110434	100506007	Hs.192268	NR_110434		RTCA-AS1	-	RTCA antisense RNA 1	ncRNA
chr2-23	chr2	64260867	64261017	+	14.9	0.919	Intergenic	Intergenic	32541	NR_120420	100507006	Hs.442789	NR_120420		LOC100507006	-	uncharacterized LOC100507006	ncRNA
chr20-12	chr20	46900236	46900386	+	14.9	0.935	intron (NM_172110, intron 1 of 13)	intron (NM_172110, intron 1 of 13)	5468	NM_005244	2139	Hs.472877	NM_005244	ENSG00000064655	EYA2	EAB1	EYA transcriptional coactivator and phosphatase 2	protein-coding
chr3-9	chr3	71629868	71630018	+	14.9	0.784	Intergenic	Intergenic	-45954	NM_032682	27086	Hs.59368	NM_032682	ENSG00000114861	FOXP1	12CC4|HSPC215|MFH|QRF1|hFKH1B	forkhead box P1	protein-coding
chr1-22	chr1	183892511	183892661	+	14.3	0.758	intron (NM_001297669, intron 10 of 18)	intron (NM_001297669, intron 10 of 18)	87466	NM_001297672	23179	Hs.497148	NM_015149	ENSG00000143344	RGL1	RGL	ral guanine nucleotide dissociation stimulator like 1	protein-coding
chr7-3	chr7	20219962	20220112	+	14.3	0.838	intron (NR_134569, intron 3 of 3)	MLT1N2|LTR|ERVL-MaLR	2460	NR_134569	100506098	Hs.59203	NR_134567	ENSG00000233834	LOC100506098	-	uncharacterized LOC100506098	ncRNA
chr6-2	chr6	32197515	32197665	+	14.3	0.861	exon (NM_004557, exon 27 of 30).3	exon (NM_004557, exon 27 of 30).3	-2067	NM_022107	63940	Hs.520046	NM_022107	ENSG00000213654	GPSM3	AGS4|C6orf9|G18|G18.1a|G18.1b|G18.2|NG1	G protein signaling modulator 3	protein-coding
chr5-13	chr5	159345468	159345618	+	14.3	0.848	intron (NR_037889, intron 2 of 4)	intron (NR_037889, intron 2 of 4)	14025	NR_037889	285626	Hs.449275	NR_037889	ENSG00000249738	LOC285626	-	uncharacterized LOC285626	ncRNA
chr5-16	chr5	61408649	61408799	+	14.3	0.933	intron (NM_020928, intron 1 of 13)	intron (NM_020928, intron 1 of 13)	76466	NM_020928	57688	Hs.744939	NM_020928	ENSG00000130449	ZSWIM6	AFND|NEDMAGA	zinc finger SWIM-type containing 6	protein-coding
chr14-2	chr14	92768391	92768541	+	14.3	0.818	Intergenic	Intergenic	-19839	NM_001363696	5641	Hs.18069	NM_005606	ENSG00000100600	LGMN	AEP|LGMN1|PRSC1	legumain	protein-coding
chr1-31	chr1	162003879	162004029	+	14.3	0.857	intron (NM_001347700, intron 4 of 7)	intron (NM_001347700, intron 4 of 7)	20511	NM_001347700	25903	Hs.507515	NM_015441	ENSG00000162745	OLFML2B	-	olfactomedin like 2B	protein-coding
chr1-29	chr1	163321927	163322077	+	14.3	0.692	promoter-TSS (NM_031423)	promoter-TSS (NM_031423)	48	NM_031423	83540	Hs.651950	NM_031423	ENSG00000143228	NUF2	CDCA1|CT106|NUF2R	NUF2 component of NDC80 kinetochore complex	protein-coding
chr19-1	chr19	48780916	48781066	+	14.3	0.919	Intergenic	LTR13A|LTR|ERVK	25467	NM_019113	26291	Hs.283015	NM_019113	ENSG00000105550	FGF21	-	fibroblast growth factor 21	protein-coding
chr12-9	chr12	53267693	53267843	+	13.8	0.833	promoter-TSS (NM_012291)	promoter-TSS (NM_012291)	-531	NM_012291	9700	Hs.153479	NM_012291	ENSG00000135476	ESPL1	ESP1|SEPA	extra spindle pole bodies like 1, separase	protein-coding
chr3-5	chr3	127736312	127736462	+	13.8	0.909	intron (NM_001003794, intron 3 of 7)	intron (NM_001003794, intron 3 of 7)	63435	NM_172027	80325	Hs.107812	NM_032548	ENSG00000114626	ABTB1	BPOZ|BTB3|BTBD21|EF1ABP|PP2259	ankyrin repeat and BTB domain containing 1	protein-coding
chr10-17	chr10	102454184	102454334	+	13.8	0.765	intron (NR_038937, intron 4 of 4)	intron (NR_038937, intron 4 of 4)	-2716	NM_001363580	79946	Hs.225084	NM_024886		C10orf95	-	chromosome 10 open reading frame 95	protein-coding
chr10-19	chr10	96716441	96716591	+	13.8	0.667	intron (NM_152309, intron 1 of 16)	intron (NM_152309, intron 1 of 16)	3998	NM_152309	118788	Hs.310456	NM_152309	ENSG00000155629	PIK3AP1	BCAP	phosphoinositide-3-kinase adaptor protein 1	protein-coding
chr6-5	chr6	113809928	113810078	+	13.8	0.9	Intergenic	Intergenic	-47342	NM_002356	4082	Hs.519909	NM_002356	ENSG00000277443	MARCKS	80K-L|MACS|PKCSL|PRKCSL	myristoylated alanine rich protein kinase C substrate	protein-coding
chr17-13	chr17	83199835	83199985	+	13.8	0.879	Intergenic	Intergenic	-26987	NR_029406	388574	Hs.546918	NR_029406	ENSG00000232938	RPL23AP87	-	ribosomal protein L23a pseudogene 87	pseudo
chr13-2	chr13	99407042	99407192	+	13.8	0.848	Intergenic	Intergenic	50986	NR_030353	693208		NR_030353	ENSG00000207719	MIR623	MIRN623|hsa-mir-623	microRNA 623	ncRNA
chr18-6	chr18	56468522	56468672	+	13.8	0.938	Intergenic	Arthur1B|DNA|hAT-Tip100	169995	NM_004786	9352	Hs.114412	NM_004786	ENSG00000091164	TXNL1	HEL-S-114|TRP32|TXL-1|TXNL|Txl	thioredoxin like 1	protein-coding
chr4-32	chr4	38174934	38175084	+	13.8	0.714	Intergenic	Intergenic	55055	NM_001253915	23216	Hs.176503	NM_015173	ENSG00000065882	TBC1D1	TBC|TBC1	TBC1 domain family member 1	protein-coding
chr7-6	chr7	139855572	139855722	+	13.3	0.931	intron (NM_001366537, intron 1 of 11)	intron (NM_001366537, intron 1 of 11)	26383	NM_001314028	6916	Hs.520757	NM_001061	ENSG00000059377	TBXAS1	BDPLT14|CYP5|CYP5A1|GHOSAL|THAS|TS|TXAS|TXS	thromboxane A synthase 1	protein-coding
chr11-10	chr11	119615639	119615789	+	13.3	0.833	Intergenic	Intergenic	113486	NM_203286	5818	Hs.334846	NM_002855	ENSG00000110400	NECTIN1	CD111|CLPED1|ED4|HIgR|HV1S|HVEC|OFC7|PRR|PRR1|PVRL1|PVRR|PVRR1|SK-12|nectin-1	nectin cell adhesion molecule 1	protein-coding
chr5-14	chr5	150081842	150081992	+	13.3	0.812	intron (NM_001288705, intron 1 of 20)	intron (NM_001288705, intron 1 of 20)	4723	NR_109969	1436	Hs.586219	NM_005211	ENSG00000182578	CSF1R	C-FMS|CD115|CSF-1R|CSFR|FIM2|FMS|HDLS|M-CSF-R	colony stimulating factor 1 receptor	protein-coding
chr18-7	chr18	3595797	3595947	+	13.3	0.794	intron (NR_024101, intron 2 of 2)	intron (NR_024101, intron 2 of 2)	1758	NR_024101	649446	Hs.19872	NM_001039796		DLGAP1-AS1	HsT914	DLGAP1 antisense RNA 1	ncRNA
chr11-6	chr11	932512	932662	+	12.7	0.879	intron (NR_144509, intron 1 of 20)	intron (NR_144509, intron 1 of 20)	6717	NR_144510	161	Hs.19121	NM_012305	ENSG00000183020	AP2A2	ADTAB|CLAPA2|HIP-9|HIP9|HYPJ	adaptor related protein complex 2 subunit alpha 2	protein-coding
chr12-12	chr12	50017091	50017241	+	12.7	0.879	intron (NM_001320004, intron 1 of 16)	intron (NM_001320004, intron 1 of 16)	8328	NM_001319999	29127	Hs.505469	NM_013277	ENSG00000161800	RACGAP1	CYK4|HsCYK-4|ID-GAP|MgcRacGAP	Rac GTPase activating protein 1	protein-coding
chr11-9	chr11	75100303	75100453	+	12.7	0.828	Intergenic	L1ME3G|LINE|L1	-3488	NM_001005285	341152	Hs.554515	NM_001005285	ENSG00000171561	OR2AT4	OR11-265	olfactory receptor family 2 subfamily AT member 4	protein-coding
chr2-28	chr2	173997526	173997676	+	12.7	0.828	Intergenic	Intergenic	-27679	NR_136175	100128905	Hs.456944	NR_136175	ENSG00000260868	LINC01960	-	long intergenic non-protein coding RNA 1960	ncRNA
chr13-3	chr13	110870371	110870521	+	12.7	0.806	promoter-TSS (NR_027701)	promoter-TSS (NR_027701)	-138	NR_027701	283487	Hs.245390	NM_178514	ENSG00000255874	LINC00346	C13orf29|NCRNA00346	long intergenic non-protein coding RNA 346	ncRNA
chr16-46	chr16	79307359	79307509	+	12.7	0.939	Intergenic	Intergenic	293303	NM_005360	4094	Hs.134859	NM_005360	ENSG00000178573	MAF	AYGRP|CCA4|CTRCT21|c-MAF	MAF bZIP transcription factor	protein-coding
chr14-3	chr14	92655893	92656043	+	12.7	0.903	intron (NM_024832, intron 6 of 9)	L2a|LINE|L2	79734	NM_001319987	79890	Hs.326822	NM_024832	ENSG00000100599	RIN3	-	Ras and Rab interactor 3	protein-coding
chr2-29	chr2	26008967	26009117	+	12.7	0.774	Intergenic	Intergenic	-25042	NM_016131	10890	Hs.467960	NM_016131	ENSG00000084733	RAB10	-	RAB10, member RAS oncogene family	protein-coding
chr7-5	chr7	24963294	24963444	+	12.7	0.641	intron (NM_015550, intron 1 of 22)	intron (NM_015550, intron 1 of 22)	16809	NM_015550	26031	Hs.520259	NM_015550	ENSG00000070882	OSBPL3	ORP-3|ORP3|OSBP3	oxysterol binding protein like 3	protein-coding
chr1-28	chr1	160629958	160630108	+	12.7	0.853	intron (NM_001330754, intron 3 of 7)	intron (NM_001330754, intron 3 of 7)	17011	NR_104401	6504	Hs.523660	NM_003037	ENSG00000117090	SLAMF1	CD150|CDw150|SLAM	signaling lymphocytic activation molecule family member 1	protein-coding
chr16-49	chr16	55368312	55368462	+	12.7	0.852	Intergenic	Intergenic	43828	NM_024335	79190	Hs.369907	NM_024335	ENSG00000159387	IRX6	IRX-3|IRX7|IRXB3	iroquois homeobox 6	protein-coding
chr10-20	chr10	26438205	26438355	+	12.2	0.719	promoter-TSS (NM_019043)	promoter-TSS (NM_019043)	-61	NM_019043	54518	Hs.310421	NM_019043	ENSG00000077420	APBB1IP	INAG1|PREL1|RARP1|RIAM	amyloid beta precursor protein binding family B member 1 interacting protein	protein-coding
chr4-45	chr4	102403220	102403370	+	12.2	0.821	Intergenic	Tigger18a|DNA|TcMar-Tigger	-57813	NM_001135146	64116	Hs.288034	NM_022154	ENSG00000138821	SLC39A8	BIGM103|CDG2N|LZT-Hs6|PP3105|ZIP8	solute carrier family 39 member 8	protein-coding
chr2-32	chr2	231242157	231242307	+	12.2	0.758	intron (NM_001352759, intron 9 of 19)	intron (NM_001352759, intron 9 of 19)	43601	NM_001352757	80210	Hs.162411	NM_025139	ENSG00000135931	ARMC9	ARM|JBTS30|KU-MEL-1|NS21	armadillo repeat containing 9	protein-coding
chr1-37	chr1	28174753	28174903	+	12.2	0.8	intron (NM_001164723, intron 1 of 2)	intron (NM_001164723, intron 1 of 2)	1862	NM_001164723	5724	Hs.77542	NM_000952	ENSG00000169403	PTAFR	PAFR	platelet activating factor receptor	protein-coding
chr8-8	chr8	21675122	21675272	+	12.2	0.742	Intergenic	L2c|LINE|L2	113678	NM_001495	2675	Hs.441202	NM_001495	ENSG00000168546	GFRA2	GDNFRB|NRTNR-ALPHA|NTNRA|RETL2|TRNR2	GDNF family receptor alpha 2	protein-coding
chr12-7	chr12	124725675	124725825	+	12.2	0.69	Intergenic	Intergenic	113921	NM_001367982	949	Hs.731377	NM_005505	ENSG00000073060	SCARB1	CD36L1|CLA-1|CLA1|HDLQTL6|SR-BI|SRB1	scavenger receptor class B member 1	protein-coding
chr1-35	chr1	182795663	182795813	+	12.2	0.771	intron (NM_001200056, intron 3 of 12)	intron (NM_001200056, intron 3 of 12)	5965	NM_001200051	80896	Hs.496969	NM_030769	ENSG00000135838	NPL	C112|C1orf13|NAL|NPL1	N-acetylneuraminate pyruvate lyase	protein-coding
chr7-7	chr7	47466425	47466575	+	12.2	0.857	intron (NM_022748, intron 4 of 30)	L1MC5|LINE|L1	-1697	NR_145813	109623468		NR_145813		SNORD151	-	small nucleolar RNA, C/D box 151	snoRNA
chr5-18	chr5	99027361	99027511	+	12.2	0.857	Intergenic	Intergenic	-97722	NR_157078	1105	Hs.643465	NM_001270	ENSG00000153922	CHD1	CHD-1|PILBOS	chromodomain helicase DNA binding protein 1	protein-coding
chr14-4	chr14	88044919	88045069	+	12.2	0.968	intron (NR_046094, intron 2 of 3)	intron (NR_046094, intron 2 of 3)	-18682	NR_110121	101928791	Hs.641889	NR_110121	ENSG00000258826	LINC01147	-	long intergenic non-protein coding RNA 1147	ncRNA
chr8-9	chr8	21674749	21674899	+	12.2	0.75	Intergenic	Intergenic	114051	NM_001495	2675	Hs.441202	NM_001495	ENSG00000168546	GFRA2	GDNFRB|NRTNR-ALPHA|NTNRA|RETL2|TRNR2	GDNF family receptor alpha 2	protein-coding
chr4-42	chr4	87007892	87008042	+	12.2	0.848	intron (NM_001313960, intron 1 of 17)	intron (NM_001313960, intron 1 of 17)	966	NM_005935	4299	Hs.480190	NM_005935	ENSG00000172493	AFF1	AF4|MLLT2|PBM1	AF4/FMR2 family member 1	protein-coding
chr19-3	chr19	6887374	6887524	+	11.7	0.964	promoter-TSS (NM_001256253)	promoter-TSS (NM_001256253)	-130	NM_001256252	2015	Hs.2375	NM_001974	ENSG00000174837	ADGRE1	EMR1|TM7LN3	adhesion G protein-coupled receptor E1	protein-coding
chr12-13	chr12	89162837	89162987	+	11.7	0.848	Intergenic	Intergenic	-143220	NR_038385	728084	Hs.132563	NR_038385	ENSG00000246363	LINC02458	-	long intergenic non-protein coding RNA 2458	ncRNA
chr14-8	chr14	92775370	92775520	+	11.7	0.852	Intergenic	Intergenic	-18860	NM_005113	9950	Hs.104320	NM_005113	ENSG00000066455	GOLGA5	GOLIM5|RFG5|ret-II	golgin A5	protein-coding
chr10-28	chr10	77531797	77531947	+	11.7	0.926	intron (NM_001271519, intron 1 of 28)	MIR3|SINE|MIR	105936	NM_001322830	3778	Hs.144795	NM_002247	ENSG00000156113	KCNMA1	BKTM|CADEDS|KCa1.1|MaxiK|PNKD3|SAKCA|SLO|SLO-ALPHA|SLO1|bA205K10.1|hSlo|mSLO1	potassium calcium-activated channel subfamily M alpha 1	protein-coding
chr9-9	chr9	131719283	131719433	+	11.7	0.962	intron (NM_001304275, intron 1 of 23)	Charlie7|DNA|hAT-Charlie	-9516	NM_198679	2889	Hs.127897	NM_005312	ENSG00000107263	RAPGEF1	C3G|GRF2	Rap guanine nucleotide exchange factor 1	protein-coding
chr7-9	chr7	36207944	36208094	+	11.7	0.92	intron (NM_030636, intron 2 of 7)	intron (NM_030636, intron 2 of 7)	54765	NM_030636	80820	Hs.487994	NM_030636	ENSG00000122547	EEPD1	HSPC107	endonuclease/exonuclease/phosphatase family domain containing 1	protein-coding
chr19-4	chr19	14529885	14530035	+	11.7	0.786	promoter-TSS (NM_001313964)	promoter-TSS (NM_001313964)	366	NM_138501	9524	Hs.515642	NM_004868	ENSG00000099797	TECR	GPSN2|MRT14|SC2|TER	trans-2,3-enoyl-CoA reductase	protein-coding
chr5-17	chr5	150065397	150065547	+	11.7	0.897	intron (NM_001288705, intron 10 of 20)	intron (NM_001288705, intron 10 of 20)	21168	NR_109969	1436	Hs.586219	NM_005211	ENSG00000182578	CSF1R	C-FMS|CD115|CSF-1R|CSFR|FIM2|FMS|HDLS|M-CSF-R	colony stimulating factor 1 receptor	protein-coding
chr4-54	chr4	6925540	6925690	+	11.7	0.815	intron (NM_020773, intron 2 of 13)	intron (NM_020773, intron 2 of 13)	15789	NM_020773	57533	Hs.518611	NM_020773	ENSG00000132405	TBC1D14	-	TBC1 domain family member 14	protein-coding
chr1-38	chr1	52268464	52268614	+	11.7	0.867	exon (NM_004799, exon 7 of 19)	exon (NM_004799, exon 7 of 19)	97666	NM_032449	200014	Hs.591451	NM_032449	ENSG00000154222	CC2D1B	-	coiled-coil and C2 domain containing 1B	protein-coding
chr2-31	chr2	197239511	197239661	+	11.7	0.893	intron (NM_153697, intron 1 of 9)	MLT1J|LTR|ERVL-MaLR	41595	NR_135584	101927596		NR_135584	ENSG00000231621	LOC101927596	-	uncharacterized LOC101927596	ncRNA
chr21-40	chr21	33374546	33374696	+	11.7	0.846	Intergenic	Intergenic	-28275	NM_001329128	3460	Hs.634632	NM_005534	ENSG00000159128	IFNGR2	AF-1|IFGR2|IFNGT1|IMD28	interferon gamma receptor 2	protein-coding
chr10-29	chr10	92101454	92101604	+	11.7	0.793	intron (NM_001178137, intron 7 of 9)	intron (NM_001178137, intron 7 of 9)	141750	NM_001178137	22849	Hs.131683	NM_014912	ENSG00000107864	CPEB3	-	cytoplasmic polyadenylation element binding protein 3	protein-coding
chr20-18	chr20	1820791	1820941	+	11.7	0.92	Intergenic	Intergenic	-41120	NR_037142	100289473	Hs.641525	NR_037142	ENSG00000232528	LOC100289473	-	cytoskeleton associated protein 2-like pseudogene	pseudo
chr1-36	chr1	221097762	221097912	+	11.7	0.833	Intergenic	Intergenic	-217697	NR_046901	100873924	Hs.645593	NR_046901	ENSG00000257551	HLX-AS1	-	HLX antisense RNA 1	ncRNA
chr19-6	chr19	49520762	49520912	+	11.7	0.686	intron (NM_004107, intron 3 of 5)	intron (NM_004107, intron 3 of 5)	-7166	NM_020650	57333	Hs.567550	NM_020650	ENSG00000142552	RCN3	RLP49	reticulocalbin 3	protein-coding
chr11-11	chr11	117994476	117994626	+	11.1	0.68	intron (NM_001558, intron 5 of 6)	intron (NM_001558, intron 5 of 6)	8157	NR_026691	3587	Hs.504035	NM_001558	ENSG00000110324	IL10RA	CD210|CD210a|CDW210A|HIL-10R|IL-10R1|IL10R	interleukin 10 receptor subunit alpha	protein-coding
chr1-33	chr1	226034525	226034675	+	11.1	0.889	Intergenic	MLT1E1A|LTR|ERVL-MaLR	-28116	NM_002107	3020	Hs.533624	NM_002107	ENSG00000163041	H3F3A	H3.3A|H3F3	H3 histone family member 3A	protein-coding
chr2-34	chr2	112033324	112033474	+	11.1	0.885	Intergenic	Intergenic	-21870	NM_001329914	84910	Hs.656298	NM_032824	ENSG00000153214	TMEM87B	-	transmembrane protein 87B	protein-coding
chr5-24	chr5	172412893	172413043	+	11.1	0.857	intron (NM_001017995, intron 2 of 12)	intron (NM_001017995, intron 2 of 12)	41555	NM_001308175	285590	Hs.285666	NM_001017995	ENSG00000174705	SH3PXD2B	FAD49|FTHS|HOFI|KIAA1295|TKS4|TSK4	SH3 and PX domains 2B	protein-coding
chr15-3	chr15	90064020	90064170	+	11.1	0.828	intron (NM_198526, intron 1 of 4)	intron (NM_198526, intron 1 of 4)	18112	NR_146321	109729181	Hs.655249	NR_146321	ENSG00000259291	ZNF710-AS1	-	ZNF710 antisense RNA 1	ncRNA
chr12-16	chr12	20405112	20405262	+	11.1	0.84	intron (NM_000921, intron 1 of 15)	intron (NM_000921, intron 1 of 15)	35942	NM_000921	5139	Hs.386791	NM_000921	ENSG00000172572	PDE3A	CGI-PDE|CGI-PDE A|CGI-PDE-A|HTNB	phosphodiesterase 3A	protein-coding
chr15-2	chr15	77187891	77188041	+	11.1	0.852	intron (NM_024776, intron 4 of 7)	intron (NM_024776, intron 4 of 7)	37438	NR_026813	81698	Hs.656938	NM_030944		LINC00597	C15orf5	long intergenic non-protein coding RNA 597	ncRNA
chr19-10	chr19	48967788	48967938	+	11.1	0.815	TTS (NM_000146)	TTS (NM_000146)	2554	NM_000146	2512	Hs.433670	NM_000146	ENSG00000087086	FTL	LFTD|NBIA3	ferritin light chain	protein-coding
chr3-14	chr3	129485699	129485849	+	11.1	0.815	intron (NM_052990, intron 12 of 26)	intron (NM_052990, intron 12 of 26)	-42865	NM_000539	6010	Hs.247565	NM_000539	ENSG00000163914	RHO	CSNBAD1|OPN2|RP4	rhodopsin	protein-coding
chr16-51	chr16	10749472	10749622	+	11.1	0.857	intron (NM_001323594, intron 3 of 8)	intron (NM_001323594, intron 3 of 8)	5678	NM_001323597	4682	Hs.81469	NM_002484	ENSG00000103274	NUBP1	CIAO5|NBP|NBP1|NBP35	nucleotide binding protein 1	protein-coding
chr3-19	chr3	188507535	188507685	+	10.6	0.76	intron (NM_001167672, intron 3 of 9)	intron (NM_001167672, intron 3 of 9)	61056	NR_046623	100873917	Hs.674993	NR_046623	ENSG00000224563	LPP-AS1	-	LPP antisense RNA 1	ncRNA
chr14-13	chr14	74592924	74593074	+	10.6	0.808	intron (NM_000428, intron 2 of 35)	intron (NM_000428, intron 2 of 35)	19238	NM_000428	4053	Hs.512776	NM_000428	ENSG00000119681	LTBP2	C14orf141|GLC3D|LTBP3|MSPKA|MSTP031|WMS3	latent transforming growth factor beta binding protein 2	protein-coding
chr12-11	chr12	6416730	6416880	+	10.6	0.833	Intergenic	L2c|LINE|L2	-28080	NM_001242	939	Hs.355307	NM_001242	ENSG00000139193	CD27	S152|S152. LPFS2|T14|TNFRSF7|Tp55	CD27 molecule	protein-coding
chr17-28	chr17	5611099	5611249	+	10.6	0.885	Intergenic	MLT1D-int|LTR|ERVL-MaLR	-26665	NM_033007	22861	Hs.652273	NM_014922	ENSG00000091592	NLRP1	AIADK|CARD7|CIDED|CLR17.1|DEFCAP|DEFCAP-L/S|MSPC|NAC|NALP1|PP1044|SLEV1|VAMAS1	NLR family pyrin domain containing 1	protein-coding
chr17-21	chr17	74520850	74521000	+	10.6	0.923	TTS (NM_174892)	TTS (NM_174892)	10550	NM_174892	124599	Hs.313343	NM_174892	ENSG00000178789	CD300LB	CD300b|CLM-7|CLM7|CMRF35-A2|IREM-3|IREM3|TREM-5|TREM5	CD300 molecule like family member b	protein-coding
chr14-10	chr14	64511463	64511613	+	10.6	0.8	intron (NM_001123329, intron 1 of 1)	intron (NM_001123329, intron 1 of 1)	-6325	NM_001304508	7597	Hs.654571	NM_006977	ENSG00000089775	ZBTB25	C14orf51|KUP|ZNF46	zinc finger and BTB domain containing 25	protein-coding
chr15-1	chr15	70478580	70478730	+	10.6	0.92	Intergenic	Intergenic	27273	NR_146562	105370880		NR_146562	ENSG00000259473	LINC02205	-	long intergenic non-protein coding RNA 2205	ncRNA
chr14-7	chr14	75258944	75259094	+	10.6	0.786	Intergenic	Intergenic	-19809	NM_005252	2353	Hs.25647	NM_005252	ENSG00000170345	FOS	AP-1|C-FOS|p55	Fos proto-oncogene, AP-1 transcription factor subunit	protein-coding
chr10-39	chr10	79239464	79239614	+	10.6	0.833	intron (NM_020338, intron 7 of 24)	intron (NM_020338, intron 7 of 24)	-107930	NM_005729	10105	Hs.381072	NM_005729	ENSG00000108179	PPIF	CYP3|CyP-M|Cyp-D|CypD	peptidylprolyl isomerase F	protein-coding
chr2-48	chr2	144661212	144661362	+	10.6	0.87	Intergenic	Intergenic	-6680	NR_033870	401014	Hs.742290	NR_033870	ENSG00000226674	TEX41	DKFZp686O1327|LINC00953	testis expressed 41	ncRNA
chr9-8	chr9	72305129	72305279	+	10.6	0.821	promoter-TSS (NR_110953)	promoter-TSS (NR_110953)	-232	NR_110953	100507540	Hs.54957	NR_110952	ENSG00000225434	LINC01504	-	long intergenic non-protein coding RNA 1504	ncRNA
chr2-39	chr2	108637504	108637654	+	10.6	0.84	intron (NM_001193484, intron 1 of 9)	intron (NM_001193484, intron 1 of 9)	16328	NM_001193484	3987	Hs.597715	NM_004987	ENSG00000169756	LIMS1	PINCH|PINCH-1|PINCH1	LIM zinc finger domain containing 1	protein-coding
chr2-35	chr2	134233406	134233556	+	10.6	0.923	intron (NM_001371457, intron 1 of 16)	intron (NM_001371457, intron 1 of 16)	-20591	NM_002410	4249	Hs.4988	NM_002410	ENSG00000152127	MGAT5	GNT-V|GNT-VA|MGAT5A	alpha-1,6-mannosylglycoprotein 6-beta-N-acetylglucosaminyltransferase	protein-coding
chr5-21	chr5	65735039	65735189	+	10.6	0.905	intron (NM_020726, intron 1 of 12)	THE1C|LTR|ERVL-MaLR	12909	NM_020726	57486	Hs.247460	NM_020726	ENSG00000123213	NLN	AGTBP|EP24.16|MEP|MOP	neurolysin	protein-coding
chr6-14	chr6	30489251	30489401	+	10.1	0.92	promoter-TSS (NM_005516)	promoter-TSS (NM_005516)	-183	NM_005516	3133	Hs.650174	NM_005516	ENSG00000204592	HLA-E	HLA-6.2|QA1	major histocompatibility complex, class I, E	protein-coding
chr17-38	chr17	34249604	34249754	+	10.1	0.84	Intergenic	MIRc|SINE|MIR	-5606	NM_002982	6347	Hs.303649	NM_002982	ENSG00000108691	CCL2	GDCF-2|HC11|HSMCR30|MCAF|MCP-1|MCP1|SCYA2|SMC-CF	C-C motif chemokine ligand 2	protein-coding
chr10-40	chr10	87054729	87054879	+	10.1	0.846	intron (NM_001318905, intron 14 of 15)	L2b|LINE|L2	34510	NM_001146157	643161	Hs.729945	NM_001146157	ENSG00000188100	FAM25A	bA96C23.5	family with sequence similarity 25 member A	protein-coding
chr14-12	chr14	105385823	105385973	+	10.1	0.833	intron (NM_001100913, intron 19 of 24)	intron (NM_001100913, intron 19 of 24)	-12640	NM_001195082	647310	Hs.729499	NM_001195082	ENSG00000226174	TEX22	-	testis expressed 22	protein-coding
chr12-14	chr12	26705239	26705389	+	10.1	0.84	intron (NM_002223, intron 9 of 56)	intron (NM_002223, intron 9 of 56)	127880	NM_002223	3709	Hs.512235	NM_002223	ENSG00000123104	ITPR2	ANHD|CFAP48|INSP3R2|IP3R2	inositol 1,4,5-trisphosphate receptor type 2	protein-coding
chr11-12	chr11	60196245	60196395	+	10.1	0.875	Intergenic	Intergenic	-11654	NM_152852	64231	Hs.523702	NM_022349	ENSG00000110077	MS4A6A	4SPAN3|4SPAN3.2|CD20L3|CDA01|MS4A6|MST090|MSTP090	membrane spanning 4-domains A6A	protein-coding
chr21-43	chr21	33394401	33394551	+	10.1	0.875	Intergenic	Charlie19a|DNA|hAT-Charlie	-8420	NM_001329128	3460	Hs.634632	NM_005534	ENSG00000159128	IFNGR2	AF-1|IFGR2|IFNGT1|IMD28	interferon gamma receptor 2	protein-coding
chr14-19	chr14	68569056	68569206	+	10.1	0.909	intron (NM_001321818, intron 10 of 10)	intron (NM_001321818, intron 10 of 10)	59656	NR_135816	100996664		NR_135816		LOC100996664	-	uncharacterized LOC100996664	ncRNA
chr2-50	chr2	231162049	231162199	+	10.1	0.833	intron (NM_001191037, intron 20 of 23)	intron (NM_001191037, intron 20 of 23)	-36507	NM_001271466	80210	Hs.162411	NM_025139	ENSG00000135931	ARMC9	ARM|JBTS30|KU-MEL-1|NS21	armadillo repeat containing 9	protein-coding
chr19-9	chr19	54373886	54374036	+	10.1	0.857	Intergenic	Intergenic	-3405	NM_001289027	3903	Hs.572535	NM_002287	ENSG00000167613	LAIR1	CD305|LAIR-1	leukocyte associated immunoglobulin like receptor 1	protein-coding
chr12-23	chr12	108333232	108333382	+	10.1	0.913	intron (NM_004072, intron 1 of 2)	intron (NM_004072, intron 1 of 2)	6004	NM_004072	1240	Hs.197143	NM_004072	ENSG00000174600	CMKLR1	CHEMERINR|ChemR23|DEZ|RVER1	chemerin chemokine-like receptor 1	protein-coding
chr9-7	chr9	33816596	33816746	+	10.1	0.909	promoter-TSS (NM_017811)	promoter-TSS (NM_017811)	-489	NM_017811	54926	Hs.643648	NM_017811	ENSG00000107341	UBE2R2	CDC34B|E2-CDC34B|UBC3B	ubiquitin conjugating enzyme E2 R2	protein-coding
chr6-15	chr6	73522026	73522176	+	10.1	0.826	Intergenic	Intergenic	-1069	NM_001402	1915	Hs.535192	NM_001402	ENSG00000156508	EEF1A1	CCS-3|CCS3|EE1A1|EEF-1|EEF1A|EF-Tu|EF1A|GRAF-1EF|HNGC:16303|LENG7|PTI1|eEF1A-1	eukaryotic translation elongation factor 1 alpha 1	protein-coding
chr15-4	chr15	56985157	56985307	+	10.1	0.577	intron (NM_207038, intron 3 of 19)	intron (NM_207038, intron 3 of 19)	65787	NM_001322164	6938	Hs.511504	NM_003205	ENSG00000140262	TCF12	CRS3|HEB|HTF4|HsT17266|TCF-12|bHLHb20|p64	transcription factor 12	protein-coding
chr7-8	chr7	140253052	140253202	+	10.1	0.724	Intergenic	Intergenic	75866	NR_024451	100134229	Hs.634333	NR_024451	ENSG00000260231	KDM7A-DT	JHDM1D-AS1	KDM7A divergent transcript	ncRNA
chr19-11	chr19	54383424	54383574	+	10.1	0.87	Intergenic	L1MEg|LINE|L1	-12943	NM_001289027	3903	Hs.572535	NM_002287	ENSG00000167613	LAIR1	CD305|LAIR-1	leukocyte associated immunoglobulin like receptor 1	protein-coding
chr6-8	chr6	149499095	149499245	+	10.1	0.958	Intergenic	L1MD1|LINE|L1	-14156	NM_207360	340152	Hs.632618	NM_207360	ENSG00000178199	ZC3H12D	C6orf95|MCPIP4|TFL|dJ281H8.1|p34	zinc finger CCCH-type containing 12D	protein-coding
chr14-16	chr14	68397292	68397442	+	10.1	0.731	intron (NM_133509, intron 8 of 10)	intron (NM_133509, intron 8 of 10)	231420	NR_135816	100996664		NR_135816		LOC100996664	-	uncharacterized LOC100996664	ncRNA
chr13-5	chr13	46339117	46339267	+	9.55	0.909	Intergenic	Intergenic	-41348	NR_047493	100861554	Hs.90866	NR_047493	ENSG00000261097	LINC00563	-	long intergenic non-protein coding RNA 563	ncRNA
chr14-29	chr14	76812874	76813024	+	9.55	0.957	promoter-TSS (NM_015305)	promoter-TSS (NM_015305)	-67	NM_001370746	23357	Hs.497448	NM_015305	ENSG00000013523	ANGEL1	Ccr4e|KIAA0759	angel homolog 1	protein-coding
chr9-14	chr9	5494214	5494364	+	9.55	0.692	Intergenic	Intergenic	-16242	NM_025239	80380	Hs.532279	NM_025239	ENSG00000197646	PDCD1LG2	B7DC|Btdc|CD273|PD-L2|PDCD1L2|PDL2|bA574F11.2	programmed cell death 1 ligand 2	protein-coding
chr1-47	chr1	150611606	150611756	+	9.55	0.828	Intergenic	Intergenic	17452	NM_207047	2029	Hs.632456	NM_004436	ENSG00000143420	ENSA	ARPP-19e	endosulfine alpha	protein-coding
chr4-50	chr4	183398249	183398399	+	9.55	0.72	Intergenic	Intergenic	-46312	NM_001317343	55602	Hs.592508	NM_017632	ENSG00000168564	CDKN2AIP	CARF	CDKN2A interacting protein	protein-coding
chr12-18	chr12	122720490	122720640	+	9.55	0.909	Intergenic	Intergenic	-3754	NM_006018	8843	Hs.458425	NM_006018	ENSG00000255398	HCAR3	GPR109B|HCA3|HM74|PUMAG|Puma-g	hydroxycarboxylic acid receptor 3	protein-coding
chr2-58	chr2	120257605	120257755	+	9.55	0.818	intron (NM_002881, intron 1 of 4)	intron (NM_002881, intron 1 of 4)	4828	NM_002881	5899	Hs.469820	NM_002881	ENSG00000144118	RALB	-	RAS like proto-oncogene B	protein-coding
chr9-13	chr9	89527195	89527345	+	9.55	0.92	Intergenic	MLT1F2|LTR|ERVL-MaLR	-29297	NM_001371194
chr2-59	chr2	144607946	144608096	+	9.55	0.76	Intergenic	Intergenic	-59946	NR_033870	401014	Hs.742290	NR_033870	ENSG00000226674	TEX41	DKFZp686O1327|LINC00953	testis expressed 41	ncRNA
chr11-14	chr11	63853567	63853717	+	9.55	0.783	intron (NM_001163296, intron 1 of 16)	Charlie1|DNA|hAT-Charlie	14532	NM_001163296	2011	Hs.567261	NM_004954	ENSG00000072518	MARK2	EMK-1|EMK1|PAR-1|Par-1b|Par1b	microtubule affinity regulating kinase 2	protein-coding
chr3-25	chr3	52499019	52499169	+	9.55	0.905	intron (NM_015136, intron 1 of 68)	intron (NM_015136, intron 1 of 68)	3756	NM_015136	23166	Hs.301989	NM_015136	ENSG00000010327	STAB1	CLEVER-1|FEEL-1|FELE-1|FEX1|SCARH2|STAB-1	stabilin 1	protein-coding
chr14-11	chr14	95185500	95185650	+	9.55	0.84	3' UTR (NM_024734, exon 13 of 13)	3' UTR (NM_024734, exon 13 of 13)	-27565	NM_030621	23405	Hs.87889	NM_030621	ENSG00000100697	DICER1	DCR1|Dicer|Dicer1e|GLOW|HERNA|K12H4.8-LIKE|MNG1|RMSE2	dicer 1, ribonuclease III	protein-coding
chr2-36	chr2	73952615	73952765	+	9.55	0.778	intron (NR_134897, intron 4 of 5)	intron (NR_134897, intron 4 of 5)	25810	NM_080916	1716	Hs.469022	NM_001929	ENSG00000114956	DGUOK	MTDPS3|NCPH|PEOB4|dGK	deoxyguanosine kinase	protein-coding
chr7-11	chr7	2608872	2609022	+	9.55	0.833	intron (NM_001287501, intron 19 of 19)	intron (NM_001287501, intron 19 of 19)	-23039	NM_025250	80727	Hs.440899	NM_025250	ENSG00000136295	TTYH3	-	tweety family member 3	protein-coding
chr5-25	chr5	36680199	36680349	+	9.55	0.9	intron (NM_004172, intron 7 of 9)	intron (NM_004172, intron 7 of 9)	73668	NM_001166695	6507	Hs.481918	NM_004172	ENSG00000079215	SLC1A3	EA6|EAAT1|GLAST|GLAST1	solute carrier family 1 member 3	protein-coding
chr2-41	chr2	216171180	216171330	+	9.55	0.84	intron (NM_021141, intron 16 of 20)	intron (NM_021141, intron 16 of 20)	-45634	NR_037701	150967	Hs.56876	NM_001199924	ENSG00000260804	LINC01963	PKI55	long intergenic non-protein coding RNA 1963	ncRNA
chr2-52	chr2	70029983	70030133	+	9.55	0.96	intron (NR_033872, intron 7 of 10)	intron (NR_033872, intron 7 of 10)	56957	NR_033872	400960	Hs.683864	NR_033872	ENSG00000179818	PCBP1-AS1	-	PCBP1 antisense RNA 1	ncRNA
chr12-17	chr12	59699686	59699836	+	9.55	0.75	intron (NR_073055, intron 1 of 6)	Tigger17a|DNA|TcMar-Tigger	10391	NM_004731	9194	Hs.88156	NM_004731	ENSG00000118596	SLC16A7	MCT2	solute carrier family 16 member 7	protein-coding
chr1-49	chr1	15258919	15259069	+	9.55	0.84	intron (NM_052929, intron 2 of 30)	L1MB3|LINE|L1	11769	NM_052929	114827	Hs.659997	NM_052929	ENSG00000142621	FHAD1	-	forkhead associated phosphopeptide binding domain 1	protein-coding
chr3-12	chr3	27521660	27521810	+	9.55	0.724	Intergenic	MLT1E1A|LTR|ERVL-MaLR	-37351	NM_001258379	9497	Hs.250072	NM_003615	ENSG00000033867	SLC4A7	NBC2|NBC3|NBCN1|SBC2|SLC4A6	solute carrier family 4 member 7	protein-coding
chr17-26	chr17	42678233	42678383	+	9.55	0.704	TTS (NM_016602)	TTS (NM_016602)	-1314	NR_073573	79990	Hs.632251	NM_024927	ENSG00000068137	PLEKHH3	-	pleckstrin homology, MyTH4 and FERM domain containing H3	protein-coding
chr2-49	chr2	203897642	203897792	+	9.55	0.778	Intergenic	Intergenic	29946	NM_001037631	1493	Hs.247824	NM_005214	ENSG00000163599	CTLA4	ALPS5|CD|CD152|CELIAC3|CTLA-4|GRD4|GSE|IDDM12	cytotoxic T-lymphocyte associated protein 4	protein-coding
chr1-58	chr1	148522613	148522763	+	9.02	0.789	Intergenic	U1|snRNA|snRNA	-39403	NM_001123068	644591	Hs.534674	NM_001123068	ENSG00000236334	PPIAL4G	COAS-2	peptidylprolyl isomerase A like 4G	protein-coding
chr5-23	chr5	75320377	75320527	+	9.02	0.81	Intergenic	Intergenic	-16716	NM_001364187	3156	Hs.628096	NM_000859	ENSG00000113161	HMGCR	LDLCQ3	3-hydroxy-3-methylglutaryl-CoA reductase	protein-coding
chr8-16	chr8	120084652	120084802	+	9.02	0.783	Intergenic	Intergenic	-40375	NM_021110	7373	Hs.409662	NM_021110	ENSG00000187955	COL14A1	UND	collagen type XIV alpha 1 chain	protein-coding
chr14-15	chr14	68392828	68392978	+	9.02	0.679	intron (NM_133509, intron 8 of 10)	intron (NM_133509, intron 8 of 10)	235884	NR_135816	100996664		NR_135816		LOC100996664	-	uncharacterized LOC100996664	ncRNA
chr1-51	chr1	33127546	33127696	+	9.02	0.913	Intergenic	Intergenic	45443	NM_001301825	113451	Hs.101807	NM_052998	ENSG00000142920	AZIN2	ADC|AZI2|AZIB1|ODC-p|ODC1L|ODCp	antizyme inhibitor 2	protein-coding
chr5-22	chr5	87002626	87002776	+	9.02	0.85	Intergenic	ERV3-16A3_I-int|LTR|ERVL	112253	NR_036243	100422887		NR_036243	ENSG00000265919	MIR4280	-	microRNA 4280	ncRNA
chr7-22	chr7	100081773	100081923	+	9.02	0.895	promoter-TSS (NM_001318137)	promoter-TSS (NM_001318137)	-84	NM_001278290	7551	Hs.435302	NM_017715	ENSG00000166526	ZNF3	A8-51|HF.12|KOX25|PP838|Zfp113	zinc finger protein 3	protein-coding
chr10-45	chr10	127878564	127878714	+	9.02	0.68	intron (NM_152311, intron 2 of 2)	intron (NM_152311, intron 2 of 2)	14302	NM_152311	119467	Hs.242014	NM_152311	ENSG00000180745	CLRN3	TMEM12|USH3AL1	clarin 3	protein-coding
chr8-15	chr8	97216007	97216157	+	9.02	0.905	intron (NR_125390, intron 2 of 2)	intron (NR_125390, intron 2 of 2)	61846	NM_033512	85453	Hs.173094	NM_033512	ENSG00000180543	TSPYL5	-	TSPY like 5	protein-coding
chr1-44	chr1	15416296	15416446	+	9.02	0.944	intron (NM_024329, intron 1 of 3)	intron (NM_024329, intron 1 of 3)	6483	NM_024329	79180	Hs.465374	NM_024329	ENSG00000142634	EFHD2	SWS1	EF-hand domain family member D2	protein-coding
chr17-40	chr17	59791041	59791191	+	9.02	0.789	intron (NM_001329400, intron 5 of 9)	intron (NM_001329400, intron 5 of 9)	-50150	NR_029493	406991	Hs.444569	NR_029493	ENSG00000284190	MIR21	MIRN21|hsa-mir-21|miR-21|miRNA21	microRNA 21	ncRNA
chr2-81	chr2	88282051	88282201	+	9.02	0.81	Intergenic	Intergenic	108987	NM_018271	55258	Hs.739080	NM_018271	ENSG00000144115	THNSL2	SOFAT|THS2|TSH2	threonine synthase like 2	protein-coding
chr3-13	chr3	33807163	33807313	+	9.02	0.864	intron (NM_001256192, intron 1 of 5)	intron (NM_001256192, intron 1 of 5)	8608	NM_013374	10015	Hs.475896	NM_013374	ENSG00000170248	PDCD6IP	AIP1|ALIX|DRIP4|HP95	programmed cell death 6 interacting protein	protein-coding
chr14-17	chr14	68682554	68682704	+	9.02	0.6	intron (NM_001321818, intron 10 of 10)	intron (NM_001321818, intron 10 of 10)	-53842	NR_135816	100996664		NR_135816		LOC100996664	-	uncharacterized LOC100996664	ncRNA
chr19-13	chr19	54655146	54655296	+	9.02	0.762	Intergenic	Intergenic	-7598	NM_001278428	11006	Hs.67846	NM_006847	ENSG00000186818	LILRB4	CD85K|ILT-3|ILT3|LIR-5|LIR5	leukocyte immunoglobulin like receptor B4	protein-coding
chr17-29	chr17	19876602	19876752	+	9.02	0.773	Intergenic	Intergenic	-8741	NM_014683	9706	Hs.168762	NM_014683	ENSG00000083290	ULK2	ATG1B|Unc51.2	unc-51 like autophagy activating kinase 2	protein-coding
chr6-11	chr6	113632146	113632296	+	9.02	0.8	intron (NR_125844, intron 1 of 2)	intron (NR_125844, intron 1 of 2)	17854	NR_125844	101927686	Hs.402044	NR_125844	ENSG00000230943	LINC02541	-	long intergenic non-protein coding RNA 2541	ncRNA
chr19-8	chr19	46991284	46991434	+	9.02	0.655	intron (NM_004491, intron 5 of 6)	intron (NM_004491, intron 5 of 6)	-28478	NM_002517	4861	Hs.79564	NM_002517	ENSG00000130751	NPAS1	MOP5|PASD5|bHLHe11	neuronal PAS domain protein 1	protein-coding
chr2-61	chr2	208175332	208175482	+	9.02	0.909	intron (NM_001099334, intron 6 of 8)	intron (NM_001099334, intron 6 of 8)	-11818	NM_014617	1418	Hs.122566	NM_014617	ENSG00000168582	CRYGA	CRY-g-A|CRYG1|CRYG5	crystallin gamma A	protein-coding
chr16-55	chr16	67390706	67390856	+	9.02	0.762	intron (NM_015964, intron 2 of 3)	U1|snRNA|snRNA	2717	NM_016140	51673	Hs.534458	NM_015964	ENSG00000159713	TPPP3	CGI-38|TPPP/p20|p20|p25gamma	tubulin polymerization promoting protein family member 3	protein-coding
chr4-76	chr4	113815909	113816059	+	9.02	0.905	Intergenic	Intergenic	-54057	NM_172115	817	Hs.144114	NM_001221	ENSG00000145349	CAMK2D	CAMKD	calcium/calmodulin dependent protein kinase II delta	protein-coding
chr12-20	chr12	15547731	15547881	+	9.02	0.826	intron (NM_030671, intron 1 of 13)	intron (NM_030671, intron 1 of 13)	1195	NM_030671	5800	Hs.160871	NM_002848	ENSG00000151490	PTPRO	GLEPP1|NPHS6|PTP-OC|PTP-U2|PTPROT|PTPU2|R-PTP-O	protein tyrosine phosphatase receptor type O	protein-coding
chr14-28	chr14	65346993	65347143	+	9.02	0.864	Intergenic	Intergenic	-11885	NR_039857	100616176		NR_039857	ENSG00000266740	MIR4708	mir-4708	microRNA 4708	ncRNA
chr1-50	chr1	19454849	19454999	+	9.02	0.778	intron (NM_001206541, intron 1 of 8)	intron (NM_001206541, intron 1 of 8)	29371	NM_001282162	832	Hs.432760	NM_004930	ENSG00000077549	CAPZB	CAPB|CAPPB|CAPZ	capping actin protein of muscle Z-line subunit beta	protein-coding
chr18-10	chr18	9073910	9074060	+	9.02	0.909	Intergenic	Intergenic	-28714	NM_021074	4729	Hs.464572	NM_021074	ENSG00000178127	NDUFV2	CI-24k|MC1DN7	NADH:ubiquinone oxidoreductase core subunit V2	protein-coding
chr8-13	chr8	128193834	128193984	+	9.02	0.8	Intergenic	Intergenic	43793	NR_031613	100302281		NR_031613	ENSG00000221261	MIR1208	MIRN1208|hsa-mir-1208	microRNA 1208	ncRNA
chr1-118	chr1	234959693	234959843	+	9.02	0.75	intron (NR_125945, intron 2 of 3)	intron (NR_125945, intron 2 of 3)	4231	NR_125945	101927851	Hs.520684	NR_125945	ENSG00000238005	LOC101927851	-	uncharacterized LOC101927851	ncRNA
chr5-27	chr5	91314541	91314691	+	8.49	0.864	promoter-TSS (NR_103549)	promoter-TSS (NR_103549)	-214	NR_103548	100505994	Hs.628363	NR_103548	ENSG00000248323	LUCAT1	SCAL1|SCAT5	lung cancer associated transcript 1	ncRNA
chr2-76	chr2	217834268	217834418	+	8.49	0.944	promoter-TSS (NR_145792)	promoter-TSS (NR_145792)	-610	NR_145792	109623482		NR_145792		SNORA115	-	small nucleolar RNA, H/ACA box 115	snoRNA
chr10-66	chr10	48634451	48634601	+	8.49	0.889	intron (NM_001347738, intron 2 of 10)	intron (NM_001347738, intron 2 of 10)	17976	NM_001256025	58504	Hs.655672	NM_021226	ENSG00000128805	ARHGAP22	RhoGAP2|RhoGap22	Rho GTPase activating protein 22	protein-coding
chr2-71	chr2	45595834	45595984	+	8.49	0.895	intron (NM_018079, intron 4 of 20)	intron (NM_018079, intron 4 of 20)	15358	NM_018079	55133	Hs.14229	NM_018079	ENSG00000068784	SRBD1	-	S1 RNA binding domain 1	protein-coding
chr9-10	chr9	35652653	35652803	+	8.49	0.739	Intergenic	Tigger3c|DNA|TcMar-Tigger	-1797	NM_014450	27240	Hs.88012	NM_014450	ENSG00000137078	SIT1	SIT|SIT-R	signaling threshold regulating transmembrane adaptor 1	protein-coding
chr4-77	chr4	139951243	139951393	+	8.49	0.947	intron (NM_018717, intron 1 of 4)	intron (NM_018717, intron 1 of 4)	-176697	NR_147610	101927516	Hs.662570	NR_147610		LOC101927516	-	uncharacterized LOC101927516	ncRNA
chr1-43	chr1	184160396	184160546	+	8.49	0.8	Intergenic	MLT1H|LTR|ERVL-MaLR	108741	NR_125335	116461	Hs.548197	NM_052965	ENSG00000198860	TSEN15	C1orf19|PCH2F|sen15	tRNA splicing endonuclease subunit 15	protein-coding
chr20-34	chr20	40041098	40041248	+	8.49	0.85	Intergenic	L1ME3Cz|LINE|L1	36712	NR_109937	100505663	Hs.559348	NR_109936	ENSG00000237767	LINC01370	HI-LNC25|HILNC25	long intergenic non-protein coding RNA 1370	ncRNA
chr21-85	chr21	33317307	33317457	+	8.49	0.895	Intergenic	Charlie7|DNA|hAT-Charlie	-7588	NM_000629	3454	Hs.529400	NM_000629	ENSG00000142166	IFNAR1	AVP|IFN-alpha-REC|IFNAR|IFNBR|IFRC	interferon alpha and beta receptor subunit 1	protein-coding
chr4-61	chr4	184896942	184897092	+	8.49	0.9	intron (NR_039977, intron 1 of 1)	L1MB4|LINE|L1	2444	NR_039977	100506229	Hs.378150	NR_039975		LINC01093	-	long intergenic non-protein coding RNA 1093	ncRNA
chr10-68	chr10	70865049	70865199	+	8.49	0.842	intron (NM_003901, intron 7 of 14)	HAL1b|LINE|L1	22757	NM_001289797	5092	Hs.3192	NM_000281	ENSG00000166228	PCBD1	DCOH|PCBD|PCD|PHS	pterin-4 alpha-carbinolamine dehydratase 1	protein-coding
chr15-17	chr15	68031470	68031620	+	8.49	0.76	Intergenic	LTR50|LTR|ERVL	-22634	NM_016166	8554	Hs.162458	NM_016166	ENSG00000033800	PIAS1	DDXBP1|GBP|GU/RH-II|ZMIZ3	protein inhibitor of activated STAT 1	protein-coding
chr16-60	chr16	48562212	48562362	+	8.49	0.81	exon (NM_153029, exon 2 of 7)	exon (NM_153029, exon 2 of 7)	47893	NM_153029	9683	Hs.511839	NM_153029	ENSG00000102921	N4BP1	-	NEDD4 binding protein 1	protein-coding
chr2-70	chr2	219352593	219352743	+	8.49	0.714	Intergenic	Intergenic	-19491	NM_001007089	389075	Hs.290551	NM_001007089	ENSG00000182698	RESP18	-	regulated endocrine specific protein 18	protein-coding
chr7-25	chr7	138125967	138126117	+	8.49	0.81	Intergenic	LTR24B|LTR|ERV1	2284	NR_039678	100616226		NR_039678	ENSG00000284028	MIR4468	-	microRNA 4468	ncRNA
chr16-52	chr16	28609421	28609571	+	8.49	0.696	promoter-TSS (NM_177534)	promoter-TSS (NM_177534)	-168	NM_177534	6817	Hs.567342	NM_001055	ENSG00000196502	SULT1A1	HAST1/HAST2|P-PST|PST|ST1A1|ST1A3|STP|STP1|TSPST1	sulfotransferase family 1A member 1	protein-coding
chr6-26	chr6	105880233	105880383	+	8.49	0.864	Intergenic	Intergenic	-206028	NM_001198	639	Hs.436023	NM_001198	ENSG00000057657	PRDM1	BLIMP1|PRDI-BF1	PR/SET domain 1	protein-coding
chr6-19	chr6	13712697	13712847	+	8.49	0.8	promoter-TSS (NM_005493)	promoter-TSS (NM_005493)	-937	NM_005493	10048	Hs.708182	NM_005493	ENSG00000010017	RANBP9	BPM-L|BPM90|RANBPM|RanBP7	RAN binding protein 9	protein-coding
chr1-72	chr1	236206560	236206710	+	8.49	0.75	intron (NM_003272, intron 6 of 6)	intron (NM_003272, intron 6 of 6)	64096	NM_003272	7107	Hs.498160	NM_003272	ENSG00000077585	GPR137B	TM7SF1	G protein-coupled receptor 137B	protein-coding
chr3-21	chr3	39216252	39216402	+	7.96	0.792	Intergenic	L2|LINE|L2	-23732	NM_001198621	165904	Hs.447868	NM_194293	ENSG00000168334	XIRP1	CMYA1|Xin	xin actin binding repeat containing 1	protein-coding
chr1-63	chr1	30919120	30919270	+	7.96	0.95	Intergenic	LTR26|LTR|ERV1	-10437	NM_014654	9672	Hs.158287	NM_014654	ENSG00000162512	SDC3	SDCN|SYND3	syndecan 3	protein-coding
chr2-62	chr2	16610688	16610838	+	7.96	0.81	intron (NM_030797, intron 2 of 11)	intron (NM_030797, intron 2 of 11)	55071	NM_030797	81553	Hs.467769	NM_030797	ENSG00000197872	FAM49A	-	family with sequence similarity 49 member A	protein-coding
chr2-120	chr2	200635405	200635555	+	7.96	0.684	intron (NM_001159, intron 21 of 34)	intron (NM_001159, intron 21 of 34)	49466	NM_001159	316	Hs.406238	NM_001159	ENSG00000138356	AOX1	AO|AOH1	aldehyde oxidase 1	protein-coding
chr20-38	chr20	19815508	19815658	+	7.96	0.667	Intergenic	Intergenic	-70938	NM_001242581	54453	Hs.472270	NM_018993	ENSG00000132669	RIN2	MACS|RASSF4	Ras and Rab interactor 2	protein-coding
chr3-35	chr3	172129765	172129915	+	7.96	0.833	intron (NM_001135095, intron 2 of 25)	intron (NM_001135095, intron 2 of 25)	89309	NM_001135095	64778	Hs.744888	NM_022763	ENSG00000075420	FNDC3B	FAD104|PRO4979|YVTM2421	fibronectin type III domain containing 3B	protein-coding
chr2-94	chr2	64192180	64192330	+	7.96	0.75	intron (NR_033837, intron 4 of 5)	intron (NR_033837, intron 4 of 5)	13230	NR_033837	150992	Hs.272318	NR_033837	ENSG00000230923	LINC00309	NCRNA00309	long intergenic non-protein coding RNA 309	ncRNA
chr11-29	chr11	111565198	111565348	+	7.96	0.895	Intergenic	Intergenic	24765	NM_001258391	143903	Hs.503831	NM_178834	ENSG00000204381	LAYN	-	layilin	protein-coding
chr6-20	chr6	35312875	35313025	+	7.96	0.842	intron (NM_022047, intron 5 of 10)	LTR103b_Mam|LTR|ERV1?	15132	NM_022047	50619	Hs.15476	NM_022047	ENSG00000023892	DEF6	IBP|SLAT|SWAP70L	DEF6 guanine nucleotide exchange factor	protein-coding
chr2-103	chr2	233165997	233166147	+	7.96	0.941	intron (NM_001017915, intron 13 of 26).2	intron (NM_001017915, intron 13 of 26).2	-85499	NM_198890	55054	Hs.529322	NM_017974	ENSG00000085978	ATG16L1	APG16L|ATG16A|ATG16L|IBD10|WDR30	autophagy related 16 like 1	protein-coding
chr19-21	chr19	4390120	4390270	+	7.96	0.842	intron (NM_003025, intron 1 of 9)	intron (NM_003025, intron 1 of 9)	10352	NM_003025	6455	Hs.97616	NM_003025	ENSG00000141985	SH3GL1	CNSA1|EEN|SH3D2B|SH3P8	SH3 domain containing GRB2 like 1, endophilin A2	protein-coding
chr2-117	chr2	134219408	134219558	+	7.96	0.684	intron (NM_001371457, intron 1 of 16)	intron (NM_001371457, intron 1 of 16)	-34589	NM_002410	4249	Hs.4988	NM_002410	ENSG00000152127	MGAT5	GNT-V|GNT-VA|MGAT5A	alpha-1,6-mannosylglycoprotein 6-beta-N-acetylglucosaminyltransferase	protein-coding
chr17-48	chr17	30950695	30950845	+	7.96	0.789	intron (NR_144488, intron 6 of 9)	intron (NR_144488, intron 6 of 9)	-20269	NM_197939	84282	Hs.29874	NM_032322	ENSG00000181481	RNF135	L13|MMFD|REUL|Riplet	ring finger protein 135	protein-coding
chr7-13	chr7	5704477	5704627	+	7.96	0.64	intron (NM_207111, intron 13 of 16)	intron (NM_207111, intron 13 of 16)	7358	NR_106934	102466203		NR_106934	ENSG00000283419	MIR6874	hsa-mir-6874	microRNA 6874	ncRNA
chr2-86	chr2	174600502	174600652	+	7.96	0.9	intron (NM_001077269, intron 1 of 7)	L2a|LINE|L2	34028	NM_003387	7456	Hs.128067	NM_003387	ENSG00000115935	WIPF1	PRPL-2|WAS2|WASPIP|WIP	WAS/WASL interacting protein family member 1	protein-coding
chr8-21	chr8	63147079	63147229	+	7.96	0.9	Intergenic	MER48|LTR|ERV1	21288	NR_102684	101410533	Hs.163027	NR_102684	ENSG00000270673	YTHDF3-AS1	-	YTHDF3 antisense RNA 1 (head to head)	ncRNA
chr8-19	chr8	126939670	126939820	+	7.96	0.85	Intergenic	Intergenic	-73409	NR_045262	100750225	Hs.571530	NR_045262	ENSG00000253438	PCAT1	PCA1|PCAT-1	prostate cancer associated transcript 1	ncRNA
chr2-75	chr2	191571501	191571651	+	7.96	0.905	Intergenic	Intergenic	-106496	NR_045622	64859	Hs.591610	NM_022837	ENSG00000173559	NABP1	OBFC2A|SOSS-B2|SSB2	nucleic acid binding protein 1	protein-coding
chr4-74	chr4	110034053	110034203	+	7.96	0.882	Intergenic	Intergenic	121245	NM_001963	1950	Hs.419815	NM_001963	ENSG00000138798	EGF	HOMG4|URG	epidermal growth factor	protein-coding
chr19-15	chr19	39939709	39939859	+	7.96	0.739	Intergenic	L1MDa|LINE|L1	-5158	NM_003890	8857	Hs.111732	NM_003890		FCGBP	FC(GAMMA)BP	Fc fragment of IgG binding protein	protein-coding
chrX-4	chrX	69618968	69619118	+	7.96	0.778	intron (NM_001005609, intron 1 of 7)	intron (NM_001005609, intron 1 of 7)	2930	NM_001005612	1896	Hs.105407	NM_001399	ENSG00000158813	EDA	ECTD1|ED1|ED1-A1|ED1-A2|EDA-A1|EDA-A2|EDA1|EDA2|HED|HED1|ODT1|STHAGX1|TNLG7C|XHED|XLHED	ectodysplasin A	protein-coding
chr19-12	chr19	47324508	47324658	+	7.96	0.889	Intergenic	Intergenic	-7592	NM_001271749	27202	Hs.534412	NM_018485	ENSG00000134830	C5AR2	C5L2|GPF77|GPR77	complement component 5a receptor 2	protein-coding
chr8-23	chr8	141266450	141266600	+	7.96	0.778	Intergenic	Intergenic	-11896	NM_001286646	57210	Hs.372492	NM_001080431	ENSG00000022567	SLC45A4	-	solute carrier family 45 member 4	protein-coding
chr5-28	chr5	1564183	1564333	+	7.96	0.652	Intergenic	Intergenic	30273	NR_003263	728609	Hs.379186	NR_003263		SDHAP3	SDHACL|SDHAL	succinate dehydrogenase complex flavoprotein subunit A pseudogene 3	pseudo
chr18-14	chr18	74501586	74501736	+	7.96	0.708	intron (NM_001168499, intron 2 of 8)	intron (NM_001168499, intron 2 of 8)	2073	NM_001168499	55748	Hs.149185	NM_018235	ENSG00000133313	CNDP2	CN2|CPGL|HEL-S-13|HsT2298|PEPA	carnosine dipeptidase 2	protein-coding
chr20-36	chr20	3559714	3559864	+	7.96	0.944	intron (NM_001207047, intron 7 of 24)	intron (NM_001207047, intron 7 of 24)	88771	NM_139322	8455	Hs.276252	NM_012070	ENSG00000088812	ATRN	DPPT-L|MGCA	attractin	protein-coding
chr4-85	chr4	26150994	26151144	+	7.96	0.778	Intergenic	Intergenic	-168641	NM_005349	3516	Hs.479396	NM_005349	ENSG00000168214	RBPJ	AOS3|CBF1|IGKJRB|IGKJRB1|KBF2|RBP-J|RBPJK|RBPSUH|SUH|csl	recombination signal binding protein for immunoglobulin kappa J region	protein-coding
chr18-18	chr18	77055191	77055341	+	7.96	0.737	intron (NM_001025100, intron 3 of 3)	intron (NM_001025100, intron 3 of 3)	-38211	NM_001025090	4155	Hs.551713	NM_002385	ENSG00000197971	MBP	-	myelin basic protein	protein-coding
chr3-40	chr3	124791633	124791783	+	7.96	0.842	intron (NM_001354766, intron 9 of 13)	intron (NM_001354766, intron 9 of 13)	59269	NR_036088	100422864		NR_036088	ENSG00000265981	MIR544B	-	microRNA 544b	ncRNA
chr11-24	chr11	47244967	47245117	+	7.96	0.818	intron (NM_001302491, intron 4 of 8)	intron (NM_001302491, intron 4 of 8)	-3258	NM_001251935	10062	Hs.438863	NM_005693	ENSG00000025434	NR1H3	LXR-a|LXRA|RLD-1	nuclear receptor subfamily 1 group H member 3	protein-coding
chr7-45	chr7	143487615	143487765	+	7.96	0.941	intron (NR_033897, intron 2 of 4)	intron (NR_033897, intron 2 of 4)	9817	NM_176883	259287	Hs.650648	NM_176883	ENSG00000221855	TAS2R41	T2R41|T2R59	taste 2 receptor member 41	protein-coding
chr15-21	chr15	80160694	80160844	+	7.96	0.947	intron (NM_000137, intron 4 of 13)	intron (NM_000137, intron 4 of 13)	7770	NM_000137	2184	Hs.73875	NM_000137	ENSG00000103876	FAH	-	fumarylacetoacetate hydrolase	protein-coding
chr2-73	chr2	119284286	119284436	+	7.96	0.75	Intergenic	Intergenic	-35290	NR_046721	100874111	Hs.704682	NR_046721	ENSG00000229867	STEAP3-AS1	-	STEAP3 antisense RNA 1	ncRNA
chr10-76	chr10	69994334	69994484	+	7.96	0.857	Intergenic	Intergenic	-58437	NM_018649	55506	Hs.499953	NM_018649	ENSG00000099284	H2AFY2	macroH2A2	H2A histone family member Y2	protein-coding
chr11-38	chr11	122741763	122741913	+	7.96	0.882	intron (NM_001363365, intron 1 of 13)	intron (NM_001363365, intron 1 of 13)	86116	NM_032873	84959	Hs.444075	NM_032873	ENSG00000154127	UBASH3B	STS-1|STS1|TULA-2|TULA2|p70	ubiquitin associated and SH3 domain containing B	protein-coding
chr8-17	chr8	122659290	122659440	+	7.96	0.826	Intergenic	Intergenic	34741	NR_126348	104266958	Hs.575540	NR_126348	ENSG00000253819	LINC01151	-	long intergenic non-protein coding RNA 1151	ncRNA
chr13-16	chr13	110536549	110536699	+	7.96	0.842	intron (NM_017817, intron 1 of 1)	intron (NM_017817, intron 1 of 1)	25098	NM_017817	55647	Hs.743563	NM_017817	ENSG00000139832	RAB20	-	RAB20, member RAS oncogene family	protein-coding
chr12-29	chr12	24960299	24960449	+	7.43	0.778	Intergenic	L1M1|LINE|L1	-11273	NM_005504	586	Hs.438993	NM_005504	ENSG00000060982	BCAT1	BCATC|BCT1|ECA39|MECA39|PNAS121|PP18	branched chain amino acid transaminase 1	protein-coding
chr12-47	chr12	111315032	111315182	+	7.43	0.812	intron (NM_015267, intron 16 of 21)	intron (NM_015267, intron 16 of 21)	10965	NR_106818	102465455		NR_106818	ENSG00000273700	MIR6760	hsa-mir-6760	microRNA 6760	ncRNA
chr6-32	chr6	30818586	30818736	+	7.43	0.778	intron (NR_130726, intron 1 of 1)	intron (NR_130726, intron 1 of 1)	11998	NR_130726	401247		NR_130726	ENSG00000214894	LINC00243	C6orf214|NCRNA00243	long intergenic non-protein coding RNA 243	ncRNA
chr16-66	chr16	72202547	72202697	+	7.43	0.947	Intergenic	Intergenic	-30172	NM_001160213	83449	Hs.714939	NM_031293	ENSG00000118557	PMFBP1	SPGF31|STAP	polyamine modulated factor 1 binding protein 1	protein-coding
chr4-127	chr4	128470792	128470942	+	7.43	0.75	intron (NR_125882, intron 4 of 8)	intron (NR_125882, intron 4 of 8)	42851	NR_125882	100507487	Hs.549644	NR_125882	ENSG00000251432	LINC02615	-	long intergenic non-protein coding RNA 2615	ncRNA
chr1-86	chr1	186848868	186849018	+	7.43	0.789	intron (NM_024420, intron 1 of 17)	intron (NM_024420, intron 1 of 17)	19994	NM_001311193	5321	Hs.497200	NM_024420	ENSG00000116711	PLA2G4A	GURDP|PLA2G4|cPLA2|cPLA2-alpha	phospholipase A2 group IVA	protein-coding
chr11-26	chr11	10401024	10401174	+	7.43	0.85	intron (NR_103765, intron 2 of 3)	intron (NR_103765, intron 2 of 3)	-49222	NM_001172431	272	Hs.501890	NM_000480	ENSG00000133805	AMPD3	-	adenosine monophosphate deaminase 3	protein-coding
chr6-23	chr6	6592140	6592290	+	7.43	0.941	intron (NM_004271, intron 1 of 4)	intron (NM_004271, intron 1 of 4)	3495	NM_004271	9450	Hs.653138	NM_004271	ENSG00000112799	LY86	MD-1|MD1|MMD-1|dJ80N2.1	lymphocyte antigen 86	protein-coding
chr1-62	chr1	28590375	28590525	+	7.43	0.773	Intergenic	Intergenic	-1815	NM_152304	115273	Hs.652321	NM_152304	ENSG00000188060	RAB42	-	RAB42, member RAS oncogene family	protein-coding
chr2-102	chr2	215904167	215904317	+	7.43	0.882	Intergenic	Intergenic	-60706	NR_037195	646324	Hs.655713	NR_037195	ENSG00000235770	LINC00607	-	long intergenic non-protein coding RNA 607	ncRNA
chr13-10	chr13	113854782	113854932	+	7.43	0.85	intron (NM_000820, intron 2 of 14)	intron (NM_000820, intron 2 of 14)	9219	NM_000820	2621	Hs.646346	NM_000820	ENSG00000183087	GAS6	AXLLG|AXSF	growth arrest specific 6	protein-coding
chr3-41	chr3	139434743	139434893	+	7.43	0.789	intron (NR_121609, intron 3 of 4)	intron (NR_121609, intron 3 of 4)	41698	NM_004164	5948	Hs.655516	NM_004164	ENSG00000114113	RBP2	CRABP-II|CRBP2|CRBPII|RBPC2	retinol binding protein 2	protein-coding
chr3-29	chr3	188822163	188822313	+	7.43	0.737	intron (NM_001167672, intron 7 of 9)	intron (NM_001167672, intron 7 of 9)	125401	NR_046873	100874043	Hs.616287	NR_046873	ENSG00000234076	TPRG1-AS1	-	TPRG1 antisense RNA 1	ncRNA
chr7-20	chr7	81810870	81811020	+	7.43	0.8	Intergenic	Intergenic	-40898	NM_001010932	3082	Hs.396530	NM_000601	ENSG00000019991	HGF	DFNB39|F-TCF|HGFB|HPTA|SF	hepatocyte growth factor	protein-coding
chr1-88	chr1	225330067	225330217	+	7.43	0.778	intron (NM_001367479, intron 64 of 85)	L1MA2|LINE|L1	97896	NM_002296	3930	Hs.435166	NM_002296	ENSG00000143815	LBR	C14SR|DHCR14B|LMN2R|PHA|PHASK|TDRD18	lamin B receptor	protein-coding
chr2-83	chr2	96395574	96395724	+	7.43	0.833	Intergenic	Intergenic	59883	NM_015341	23397	Hs.308045	NM_015341	ENSG00000121152	NCAPH	BRRN1|CAP-H|CAPH|MCPH23	non-SMC condensin I complex subunit H	protein-coding
chr19-14	chr19	6802544	6802694	+	7.43	0.778	intron (NM_001258206, intron 1 of 25)	intron (NM_001258206, intron 1 of 25)	29911	NM_001258207	7409	Hs.116237	NM_005428	ENSG00000141968	VAV1	VAV	vav guanine nucleotide exchange factor 1	protein-coding
chr12-25	chr12	26791472	26791622	+	7.43	0.7	intron (NM_002223, intron 1 of 56)	intron (NM_002223, intron 1 of 56)	41647	NM_002223	3709	Hs.512235	NM_002223	ENSG00000123104	ITPR2	ANHD|CFAP48|INSP3R2|IP3R2	inositol 1,4,5-trisphosphate receptor type 2	protein-coding
chr17-65	chr17	70527390	70527540	+	7.43	0.889	Intergenic	Intergenic	357930	NM_000891	3759	Hs.1547	NM_000891	ENSG00000123700	KCNJ2	ATFB9|HHBIRK1|HHIRK1|IRK1|KIR2.1|LQT7|SQT3	potassium voltage-gated channel subfamily J member 2	protein-coding
chr6-36	chr6	81809737	81809887	+	7.43	0.933	Intergenic	Intergenic	4380	NR_126363	101928770	Hs.586239	NR_126363	ENSG00000224995	LINC01526	Lnc-FAM46A-1	long intergenic non-protein coding RNA 1526	ncRNA
chr8-27	chr8	110673922	110674072	+	7.43	0.842	Intergenic	MamGyp-int|LTR|Gypsy	353436	NR_125417	101927459	Hs.575543	NR_125416	ENSG00000253877	LINC01608	-	long intergenic non-protein coding RNA 1608	ncRNA
chr1-115	chr1	207189045	207189195	+	7.43	0.826	Intergenic	Intergenic	84887	NM_000715	722	Hs.1012	NM_000715	ENSG00000123838	C4BPA	C4BP|PRP	complement component 4 binding protein alpha	protein-coding
chr10-77	chr10	89346599	89346749	+	7.43	0.842	Intergenic	Intergenic	14145	NM_001289759	3437	Hs.47338	NM_001549	ENSG00000119917	IFIT3	CIG-49|GARG-49|IFI60|IFIT4|IRG2|ISG60|P60|RIG-G|cig41	interferon induced protein with tetratricopeptide repeats 3	protein-coding
chr4-90	chr4	84967406	84967556	+	7.43	0.737	promoter-TSS (NR_152782)	promoter-TSS (NR_152782)	-3	NR_152782	404201	Hs.46730	NM_205857	ENSG00000180769	WDFY3-AS2	C4orf12|FBI4|NCRNA00247	WDFY3 antisense RNA 2	ncRNA
chr18-15	chr18	48459710	48459860	+	7.43	0.714	Intergenic	ERVL-E-int|LTR|ERVL	-47200	NM_001371287
chr14-22	chr14	81416257	81416407	+	7.43	0.778	intron (NM_001366850, intron 2 of 7)	intron (NM_001366850, intron 2 of 7)	11443	NM_001256430	85439	Hs.14248	NM_033104	ENSG00000140022	STON2	STN2|STNB|STNB2	stonin 2	protein-coding
chr2-72	chr2	85704775	85704925	+	7.43	0.882	Intergenic	L1M4b|LINE|L1	10492	NM_006433	10578	Hs.105806	NM_006433	ENSG00000115523	GNLY	D2S69E|LAG-2|LAG2|NKG5|TLA519	granulysin	protein-coding
chr18-13	chr18	57523306	57523456	+	7.43	0.824	Intergenic	Intergenic	63321	NM_001012515	2235	Hs.365365	NM_000140	ENSG00000066926	FECH	EPP|EPP1|FCE	ferrochelatase	protein-coding
chr20-55	chr20	19974042	19974192	+	7.43	0.739	intron (NM_001242581, intron 7 of 11)	intron (NM_001242581, intron 7 of 11)	-43173	NM_181528	51126	Hs.368783	NM_016100	ENSG00000173418	NAA20	NAT3|NAT3P|NAT5|NAT5P|dJ1002M8.1	N(alpha)-acetyltransferase 20, NatB catalytic subunit	protein-coding
chr11-30	chr11	3854473	3854623	+	7.43	0.944	Intergenic	Intergenic	-1116	NM_001277962	6786	Hs.501735	NM_003156	ENSG00000167323	STIM1	D11S4896E|GOK|IMD10|STRMK|TAM|TAM1	stromal interaction molecule 1	protein-coding
chr20-53	chr20	53623522	53623672	+	7.43	0.684	intron (NR_134576, intron 2 of 2)	intron (NR_134576, intron 2 of 2)	15243	NR_134576	105372672	Hs.259350	NR_134576	ENSG00000235415	LOC105372672	-	uncharacterized LOC105372672	ncRNA
chr3-51	chr3	158337258	158337408	+	7.43	0.933	intron (NM_001271838, intron 5 of 9)	intron (NM_001271838, intron 5 of 9)	-189375	NR_148407	110599565		NR_148407		UC.134	-	long non-coding RNA uc.134	ncRNA
chr10-105	chr10	124306923	124307073	+	7.43	0.833	Intergenic	MER45B|DNA|hAT-Tip100	111925	NM_001322969	4942	Hs.523332	NM_000274	ENSG00000065154	OAT	GACR|HOGA|OATASE|OKT	ornithine aminotransferase	protein-coding
chr5-35	chr5	135456429	135456579	+	7.43	0.722	Intergenic	Intergenic	-4153	NM_001099221	497189	Hs.552091	NM_001099221	ENSG00000255833	TIFAB	-	TIFA inhibitor	protein-coding
chr3-27	chr3	102020996	102021146	+	7.43	0.737	Intergenic	Intergenic	80212	NR_026934	152225	Hs.376768	NR_026934	ENSG00000214407	LINC02085	-	long intergenic non-protein coding RNA 2085	ncRNA
chr7-26	chr7	74203379	74203529	+	7.43	0.944	Intergenic	Intergenic	-6552	NM_032463	7462	Hs.741249	NM_014146	ENSG00000086730	LAT2	HSPC046|LAB|NTAL|WBSCR15|WBSCR5|WSCR5	linker for activation of T cells family member 2	protein-coding
chr1-66	chr1	39951950	39952100	+	7.43	0.737	Intergenic	THE1D|LTR|ERVL-MaLR	-3087	NM_001287808	84879	Hs.655177	NM_032793	ENSG00000168389	MFSD2A	MCPH15|MFSD2|NLS1	major facilitator superfamily domain containing 2A	protein-coding
chr2-128	chr2	230700576	230700726	+	6.9	0.667	promoter-TSS (NR_040038)	promoter-TSS (NR_040038)	-122	NR_040038	151475	Hs.528154	NR_040038	ENSG00000226125	LINC01907	-	long intergenic non-protein coding RNA 1907	ncRNA
chr19-19	chr19	54248015	54248165	+	6.9	0.882	Intergenic	Intergenic	-5295	NM_001360167	79168	Hs.688335	NM_024318	ENSG00000244482	LILRA6	CD85b|ILT-8|ILT5|ILT8|LILRB3|LILRB6	leukocyte immunoglobulin like receptor A6	protein-coding
chr1-103	chr1	17045248	17045398	+	6.9	0.667	intron (NM_003000, intron 1 of 7)	L2c|LINE|L2	8847	NM_003000	6390	Hs.465924	NM_003000	ENSG00000117118	SDHB	CWS2|IP|PGL4|SDH|SDH1|SDH2|SDHIP	succinate dehydrogenase complex iron sulfur subunit B	protein-coding
chr15-15	chr15	40022288	40022438	+	6.9	0.75	intron (NM_001013703, intron 31 of 38)	intron (NM_001013703, intron 31 of 38)	16818	NM_003134	6727	Hs.533732	NM_003134	ENSG00000140319	SRP14	ALURBP	signal recognition particle 14	protein-coding
chr3-50	chr3	143820972	143821122	+	6.9	0.632	intron (NM_173653, intron 2 of 15)	intron (NM_173653, intron 2 of 15)	27421	NM_173653	285195	Hs.302257	NM_173653	ENSG00000181804	SLC9A9	AUTS16|NHE9	solute carrier family 9 member A9	protein-coding
chr4-110	chr4	185734485	185734635	+	6.9	0.8	intron (NM_001145672, intron 1 of 20)	intron (NM_001145672, intron 1 of 20)	41294	NM_001145673	8470	Hs.481342	NM_003603	ENSG00000154556	SORBS2	ARGBP2|PRO0618	sorbin and SH3 domain containing 2	protein-coding
chr12-45	chr12	91631077	91631227	+	6.9	0.933	Intergenic	Intergenic	-448335	NM_001920	1634	Hs.156316	NM_001920	ENSG00000011465	DCN	CSCD|DSPG2|PG40|PGII|PGS2|SLRR1B	decorin	protein-coding
chr11-35	chr11	78833244	78833394	+	6.9	0.696	intron (NM_001098816, intron 12 of 33)	HAL1|LINE|L1	-258455	NM_001243251	79731	Hs.503389	NM_024678	ENSG00000137513	NARS2	DFNB94|SLM5|asnRS	asparaginyl-tRNA synthetase 2, mitochondrial	protein-coding
chr9-29	chr9	87555078	87555228	+	6.9	0.824	TTS (NR_146781)	TTS (NR_146781)	1699	NR_146781	100506897	Hs.656160	NR_146781	ENSG00000236709	DAPK1-IT1	-	DAPK1 intronic transcript 1	ncRNA
chr3-58	chr3	196625071	196625221	+	6.9	0.789	Intergenic	MIR|SINE|MIR	7441	NR_132101	101929769	Hs.518527	NR_132101	ENSG00000232065	LINC01063	-	long intergenic non-protein coding RNA 1063	ncRNA
chr5-46	chr5	148809026	148809176	+	6.9	0.933	Intergenic	Intergenic	-17492	NM_000024	154	Hs.2551	NM_000024	ENSG00000169252	ADRB2	ADRB2R|ADRBR|B2AR|BAR|BETA2AR	adrenoceptor beta 2	protein-coding
chr11-48	chr11	110075529	110075679	+	6.9	0.714	Intergenic	LTR8|LTR|ERV1	-17788	NM_033390	85463	Hs.376289	NM_033390	ENSG00000149289	ZC3H12C	MCPIP3	zinc finger CCCH-type containing 12C	protein-coding
chr15-22	chr15	99474318	99474468	+	6.9	0.632	Intergenic	Intergenic	-91024	NM_001352617	4205	Hs.268675	NM_005587	ENSG00000068305	MEF2A	ADCAD1|RSRFC4|RSRFC9|mef2	myocyte enhancer factor 2A	protein-coding
chr1-99	chr1	150364097	150364247	+	6.9	0.75	promoter-TSS (NM_001297673)	promoter-TSS (NM_001297673)	61	NM_015203	23248	Hs.213666	NM_015203	ENSG00000163125	RPRD2	HSPC099|KIAA0460	regulation of nuclear pre-mRNA domain containing 2	protein-coding
chr8-43	chr8	134152364	134152514	+	6.9	0.875	Intergenic	Intergenic	265943	NR_125424	101927822	Hs.129114	NR_125424	ENSG00000253593	LOC101927822	-	uncharacterized LOC101927822	ncRNA
chr8-33	chr8	125346964	125347114	+	6.9	0.714	intron (NM_001349486, intron 5 of 7)	intron (NM_001349486, intron 5 of 7)	-83319	NM_025195	10221	Hs.444947	NM_025195	ENSG00000173334	TRIB1	C8FW|GIG-2|GIG2|SKIP1|TRB-1|TRB1	tribbles pseudokinase 1	protein-coding
chr14-33	chr14	23155360	23155510	+	6.9	0.867	promoter-TSS (NR_049767)	promoter-TSS (NR_049767)	23	NM_001267036	23428	Hs.596643	NM_012244	ENSG00000092068	SLC7A8	LAT2|LPI-PC1	solute carrier family 7 member 8	protein-coding
chr15-20	chr15	74781085	74781235	+	6.9	0.867	promoter-TSS (NM_001127190)	promoter-TSS (NM_001127190)	-920	NM_001127190	1445	Hs.77793	NM_004383	ENSG00000103653	CSK	-	C-terminal Src kinase	protein-coding
chr13-12	chr13	30696390	30696540	+	6.37	0.696	Intergenic	Intergenic	-17013	NM_001204406	241	Hs.507658	NM_001629	ENSG00000132965	ALOX5AP	FLAP	arachidonate 5-lipoxygenase activating protein	protein-coding
chr4-107	chr4	66943231	66943381	+	6.37	0.857	Intergenic	MLT1G3|LTR|ERVL-MaLR	478694	NR_110747	101927237	Hs.435644	NR_110747	ENSG00000250075	LOC101927237	-	uncharacterized LOC101927237	ncRNA
chr8-31	chr8	60980030	60980180	+	6.37	0.875	Intergenic	Intergenic	-12357	NR_034003	100130298	Hs.636194	NR_034003		LOC100130298	-	hCG1816373-like	ncRNA
chr5-40	chr5	40841464	40841614	+	6.37	0.778	exon (NM_032587, exon 1 of 3)	exon (NM_032587, exon 1 of 3)	172	NM_032587	84674	Hs.200242	NM_032587	ENSG00000132357	CARD6	CINCIN1	caspase recruitment domain family member 6	protein-coding
chr12-39	chr12	31752458	31752608	+	6.37	0.692	Intergenic	LTR1C1|LTR|ERV1	-23359	NM_001278412	196394	Hs.585084	NM_001113402	ENSG00000151743	AMN1	-	antagonist of mitotic exit network 1 homolog	protein-coding
chr12-46	chr12	101491469	101491619	+	6.37	0.923	Intergenic	Intergenic	16208	NM_152323	121599	Hs.577097	NM_152323	ENSG00000166211	SPIC	SPI-C	Spi-C transcription factor	protein-coding
chr17-76	chr17	64074435	64074585	+	6.37	0.867	intron (NM_001433, intron 5 of 21)	intron (NM_001433, intron 5 of 21)	-53876	NM_001099787	3384	Hs.431460	NM_000873	ENSG00000108622	ICAM2	CD102	intercellular adhesion molecule 2	protein-coding
chr17-58	chr17	30954074	30954224	+	6.37	0.733	intron (NM_001346714, intron 8 of 10)	intron (NM_001346714, intron 8 of 10)	-16890	NM_197939	84282	Hs.29874	NM_032322	ENSG00000181481	RNF135	L13|MMFD|REUL|Riplet	ring finger protein 135	protein-coding
chr2-106	chr2	38737489	38737639	+	6.37	0.867	Intergenic	Intergenic	13797	NM_001031684	6432	Hs.309090	NM_006276	ENSG00000115875	SRSF7	9G8|AAG3|SFRS7	serine and arginine rich splicing factor 7	protein-coding
chr7-39	chr7	17680103	17680253	+	6.37	0.875	Intergenic	Intergenic	-121269	NR_110013	101927630	Hs.583400	NR_110013	ENSG00000236039	LOC101927630	-	uncharacterized LOC101927630	ncRNA
chr3-42	chr3	160980977	160981127	+	6.37	0.762	intron (NM_001317912, intron 3 of 4)	intron (NM_001317912, intron 3 of 4)	110454	NR_134243	151742	Hs.389027	NM_139245	ENSG00000163590	PPM1L	PP2C-epsilon|PP2CE|PPM1-LIKE	protein phosphatase, Mg2+/Mn2+ dependent 1L	protein-coding
chrX-7	chrX	15804612	15804762	+	5.84	0.75	intron (NM_005089, intron 5 of 10)	intron (NM_005089, intron 5 of 10)	14236	NM_005089	8233	Hs.171909	NM_005089	ENSG00000169249	ZRSR2	U2AF1-RS2|U2AF1L2|U2AF1RS2|URP|ZC3H22	zinc finger CCCH-type, RNA binding motif and serine/arginine rich 2	protein-coding
chr13-15	chr13	48501037	48501187	+	5.84	0.75	intron (NM_001352426, intron 10 of 12)	L1ME1|LINE|L1	31968	NM_001352426	1102	Hs.652712	NM_001268	ENSG00000136161	RCBTB2	CHC1L|RLG	RCC1 and BTB domain containing protein 2	protein-coding
chr20-78	chr20	32068986	32069136	+	5.84	0.625	intron (NM_001172132, intron 2 of 13)	intron (NM_001172132, intron 2 of 13)	16819	NM_001172131	3055	Hs.655210	NM_002110	ENSG00000101336	HCK	JTK9|p59Hck|p61Hck	HCK proto-oncogene, Src family tyrosine kinase	protein-coding
chr4-126	chr4	102692547	102692697	+	5.84	0.714	intron (NM_005908, intron 5 of 16)	intron (NM_005908, intron 5 of 16)	68346	NM_005908	4126	Hs.480415	NM_005908	ENSG00000109323	MANBA	MANB1	mannosidase beta	protein-coding
chr17-73	chr17	29706618	29706768	+	5.84	0.765	intron (NM_033389, intron 2 of 14)	intron (NM_033389, intron 2 of 14)	54739	NM_001282131	85464	Hs.654754	NM_033389	ENSG00000141298	SSH2	SSH-2|SSH-2L	slingshot protein phosphatase 2	protein-coding
chr3-54	chr3	177334203	177334353	+	5.84	0.812	Intergenic	Intergenic	39836	NR_047465	100820709	Hs.518409	NR_047465	ENSG00000203645	LINC00501	-	long intergenic non-protein coding RNA 501	ncRNA
chr2-110	chr2	46521284	46521434	+	5.84	0.857	intron (NM_001371283, intron 3 of 3)	intron (NM_001371283, intron 3 of 3)	-21131	NM_012249	23433	Hs.709193	NM_012249	ENSG00000119729	RHOQ	ARHQ|HEL-S-42|RASL7A|TC10|TC10A	ras homolog family member Q	protein-coding
chr2-112	chr2	64204254	64204404	+	5.84	0.864	non-coding (NR_033837, exon 1 of 6)	non-coding (NR_033837, exon 1 of 6)	1156	NR_033837	150992	Hs.272318	NR_033837	ENSG00000230923	LINC00309	NCRNA00309	long intergenic non-protein coding RNA 309	ncRNA
chr5-49	chr5	43042387	43042537	+	5.84	0.778	non-coding (NR_015447, exon 1 of 2)	non-coding (NR_015447, exon 1 of 2)	328	NR_015447	153684	Hs.259625	NR_015447	ENSG00000215068	LOC153684	-	uncharacterized LOC153684	ncRNA
chr10-90	chr10	33623776	33623926	+	5.84	0.812	Intergenic	Intergenic	148829	NR_038932	100505583	Hs.568804	NR_038932	ENSG00000261683	LINC00838	-	long intergenic non-protein coding RNA 838	ncRNA
chr10-119	chr10	91418560	91418710	+	5.31	0.778	intron (NM_182765, intron 1 of 20)	intron (NM_182765, intron 1 of 20)	8350	NR_145526	143279	Hs.596096	NM_173497	ENSG00000165338	HECTD2	-	HECT domain E3 ubiquitin protein ligase 2	protein-coding
