# Supplementary material for: MAFB shapes human monocyte–derived macrophage response to SARS-CoV-2 and controls severe COVID-19 biomarker expression
Source: JCI Insight. 2023 Dec 22;8(24):e172862. doi: 10.1172/jci.insight.172862 (PMC10807725; doi:10.1172/jci.insight.172862)
Supplement: Supporting data values [file jciinsight-8-172862-s082.xlsx]

## Sheet: Figure 2E
	read_count_DMSO_D	read_count_DMSO_E	read_count_DMSO_F	read_count_CHIR_D	read_count_CHIR_E	read_count_CHIR_F
CCL2	39182	37986	12715	126001	82433	56563
CCL8	292	232	48	728	373	3790
CCL18	57	12	22	743	181	1143
IGF1	3150.01	2933	1038	8466	10280	1957
IL10	310	251	209.43	1687.09	1164	1126.42
LGMN	43343	54115	14189	121699	147942	60429
SPP1	29393	61040	102241	166898	334977	381972

## Sheet: Figure 2F
	DMSO_1	DMSO_2	DMSO_3	CHIR_1	CHIR_2	CHIR_3
CCL2	180011	90870.8	92453.2	238149	142734	164723
CCL8	90.589	24.219	19.835	499.684	177.186	255.873
CCL18	165.66	111.58	63.51	311.85	272.64	166.55
IL10	50.963	47.518	31.351	180.042	185.884	142.651
LGMN	2299.23	9951.89	5254.41	13016	21464.5	10887.9
SPP1	343629	411562	49890.7	488736	600783	203194

## Sheet: Figure 2G
LGMN	siCNT + DMSO	siCNT + CHIR	siMAFB + DMSO	siMAFB + CHIR
B1	1	2.89959	0.32017	1.85533
B2	1	3.05676	0.386163	2.0072
B3	1	2.67056	0.234586	1.435
OLFML2B	siCNT + DMSO	siCNT + CHIR	siMAFB + DMSO	siMAFB + CHIR
B1	1	3.65644	0.557406	2.55478
B2	1	4.66578	0.515597	1.41176
B3	1	2.87415	0.311561	1.05503
IL10	siCNT + DMSO	siCNT + CHIR	siMAFB + DMSO	siMAFB + CHIR
B1	1	5.52511	0.447646	5.26846
B2	1	4.12833	0.391411	3.12965
B3	1	6.10961	0.443229	3.07324

## Sheet: Figure 2H
LGMN	siCNT + DMSO	siCNT + CHIR	siMAFB + DMSO	siMAFB + CHIR
B1	2046.05	9533.07	607.878	6259.02
B2	1858.26	14309.4	323.145	6066.66
B3	4194.9	14635.4	923.145	8481.92
B4	4355.97	16710.2	1232.31	11324.7
CCL18	siCNT + DMSO	siCNT + CHIR	siMAFB + DMSO	siMAFB + CHIR
B1	28.341	186.266	24.7961	110.481
B2	18.9977	100.859	10.2368	46.1161
B3	56.6495	163.958	27.8599	95.5673
B4	47.8632	108.329	21.6564	78.9569
IL10	siCNT + DMSO	siCNT + CHIR	siMAFB + DMSO	siMAFB + CHIR
B1	1	39.4838	1	11.1424
B2	1	24.3943	1	11.742
B3	2.942	61.3502	1	11.8455
B4	1.9455	42.1367	1	18.7605

## Sheet: Figure 3G
CD163	B1	B2	B3	B4
siCNT 24h	1	1	1	1
siMAFB 24h	0.637791	0.512502	0.679562	0.563388
LGMN	B1	B2	B3	B4
siCNT 24h	1	1	1	1
siMAFB 24h	0.173753	0.248351	0.289745	0.271366
OLFM2B	B1	B2	B3	B4
siCNT 24h	1	1	1	1
siMAFB 24h	0.382195	0.526284	0.369615	0.379769
CCL2	B1	B2	B3	B4	B5	B6
siCNT 24h	1	1	1	1	1	1
siMAFB 24h	0.043	0.404	0.404	0.244	0.28	0.321

## Sheet: Figure 3H
CCL2	siCNT	siMAFB
B1	1361.91	696.588
B2	2160.01	325.931
B3	2807.32	1133.93
B4	2323.45	789.64
LGMN	siCNT	siMAFB
B1	2046.05	607.878
B2	1858.26	323.145
B3	4194.9	923.145
B4	4355.97	1232.31

## Sheet: Figure 4C
	Control_D1	Control_D2	Control_D3	Control_D4	SARS_D1	SARS_D2	SARS_D3	SARS_D4
MMO 4h	21213.7	15705.9	16154.8	12484.8	13145.1	9126.38	8057.86	8260.77
MMO 12h	19884.6	17499.3	16217.9	10325.5	44442.9	33771.4	31360.3	24497.9
MMO 36h	18079.3	9425.17	16873.3	4388.25	36366.7	40022.4	40481.4	32766.9
GMMO 4h	1762.2	1761.78	1260.2	938.85	5132.03	3732.52	2914.77	3067.91
GMMO 12h	1579.12	1789.63	1506.62	1059.82	10372	8125.56	4136.7	4815.28
GMMO 36h	2049.57	2013.81	1210.65	868.738	22753.7	16902	7206.39	4577.16

## Sheet: Figure 4F
	M-Untreated 4h	M-SARS-CoV-2 MOI 1 4h	M-Untreated 12h	M-SARS-CoV-2 MOI 1 12h	M-Untreated 36h	M-SARS-CoV-2 MOI 1 36h	GM-Untreated 4h	GM-SARS-CoV-2 MOI 1 4h	GM-Untreated 12h	GM-SARS-CoV-2 MOI 1 12h	GM-Untreated 36h	GM-SARS-CoV-2 MOI 1 36h
B1	6.582	3.08	6.905	9.056	5.325	7.295	1.659	1.951	2.111	4.597	1.077	3.942
B2	4.892	1.342	5.274	7.314	4.6	5.56	1.493	1.221	1.177	2.841	1.768	7.242
B3	4.247	1.444	4.132	3.581	3.017	6.984	0.453	0.592	0.479	1.38	0.619	2.249
B4	3.326	1.72	2.863	4.537	2.469	6.654	0.946	1.324	0.652	1.938	0.519	1.858

## Sheet: Figure 5B
MAFB	B1	B2	B3
GM siCNT	1	1	1
GM siMAFB	0.732599	0.90656	0.674424
GM siCNT + SARS	2.36666	3.47668	3.27991
GM siMAFB + SARS	0.710368	2.01583	1.66899
M siCNT	1	1	1
M siMAFB	0.44973	0.0852895	0.470633
M siCNT + SARS	1.27352	1.14183	1.28037
M siMAFB + SARS	0.537084	0.276977	0.424446

## Sheet: Figure 6A
M	si CNT -			si MAFB -			si CNT SARS			si MAFB SARS
	Read counts D1	Read counts D2	Read counts D3	Read counts D1	Read counts D2	Read counts D3	Read counts D1	Read counts D2	Read counts D3	Read counts D1	Read counts D2	Read counts D3
CCL2	1293.01	1138.18	1040.07	2065.65	962.038	729.12	27582.3	50002.3	24850.7	16438.8	51658	16433.1
CXCL2	166.321	218.045	199.647	267.222	166.675	62.4681	3841.86	3959.79	3141.29	1675.69	1797.08	1335.47
CXCL13	0.8942	0.904751	5.70421	473.417	107.218	25.3777	9003.51	16826.9	39246.3	1621.67	1434.71	6569.61
CCL18	50.9694	83.237	203.45	331.022	99.4204	89.7979	6107.95	8047.2	16304.1	1179.49	1241.37	3004.8
IL10	363.939	423.423	430.668	201.572	237.829	222.543	679.827	861.209	822.194	327.135	441.611	320
LGMN	52259.7	112472	113037	12233	24780	23549.5	22041.9	46826	31943.4	7319.01	7954.29	8355.21
GM	si CNT -			si MAFB -			si CNT SARS			si MAFB SARS
	Read counts D1	Read counts D2	Read counts D3	Read counts D1	Read counts D2	Read counts D3	Read counts D1	Read counts D2	Read counts D3	Read counts D1	Read counts D2	Read counts D3
CCL2	4859.78	7511.64	2879.09	5178.04	7011.32	2916.88	21818.5	42671.8	33058.6	20401.1	32178.5	18932.6
CXCL2	113.992	202.163	20.6682	110.802	131.097	12.1284	2627.34	4085.54	797.36	2056.06	2547.22	441.867
CXCL13	0	0.958118	1.03341	0	0	0	50.9871	18.4403	107.375	14.0482	6.04083	13.3278
CCL18	359.515	434.985	229.417	310.643	332.929	211.236	2301.42	2572.42	820.227	1473.06	2027.71	553.615
IL10	36.0489	27.7854	43.4033	35.6151	36.7825	32.3423	234.941	274.555	679.048	143.493	151.021	367.026
LGMN	2476.66	3625.52	1679.29	2177.47	2653.06	1226.99	3468.13	3987.19	1653.38	2692.24	3187.55	1610.61

[truncated: 6 more sheets: Figure 6B, Figure 6C, Figure 6D, S1F, S2A, S2F]
